# Supplementary material for: The origin of motif families in food webs
Source: Sci Rep. 2017 Nov 23;7:16197. doi: 10.1038/s41598-017-15496-1 (PMC5700930; doi:10.1038/s41598-017-15496-1)
Supplement: Supplementary file 2 — Supplementary Dataset 1 [file 41598_2017_15496_MOESM2_ESM.txt]

2    1
3    1
4    1
5    1
6    1
7    1
8    1
9    1
10    1
11    1
12    1
13    1
14    1
15    1
16    1
17    1
18    1
19    1
20    1
21    1
22    1
23    1
24    1
25    1
26    1
28    1
29    1
30    1
31    1
32    1
33    1
34    1
37    1
38    1
39    1
40    1
41    1
42    1
50    1
4    2
5    2
6    2
7    2
8    2
9    2
11    2
12    2
13    2
14    2
15    2
16    2
17    2
20    2
21    2
24    2
25    2
26    2
29    2
31    2
32    2
33    2
34    2
38    2
39    2
40    2
42    2
4    3
6    3
8    3
11    3
13    3
33    3
34    3
37    3
38    3
42    3
6    4
7    4
8    4
11    4
15    4
16    4
17    4
20    4
21    4
22    4
23    4
24    4
25    4
26    4
29    4
33    4
34    4
38    4
46    4
4    5
7    5
11    5
15    5
16    5
46    5
8    6
13    6
14    6
15    6
17    6
20    6
23    6
24    6
25    6
29    6
31    6
33    6
34    6
36    6
37    6
38    6
40    6
41    6
42    6
43    6
44    6
45    6
46    6
49    6
11    7
15    7
16    7
34    7
40    7
46    7
49    7
4    8
7    8
12    8
13    8
15    8
16    8
17    8
31    8
32    8
33    8
34    8
35    8
37    8
38    8
39    8
40    8
41    8
42    8
43    8
44    8
45    8
46    8
49    8
15    9
49    9
49    10
34    11
38    11
40    11
46    11
49    11
50    11
3    12
4    12
5    12
6    12
7    12
8    12
11    12
13    12
14    12
15    12
16    12
20    12
21    12
23    12
24    12
25    12
26    12
29    12
31    12
32    12
33    12
34    12
37    12
38    12
42    12
46    12
5    13
7    13
8    13
11    13
14    13
15    13
16    13
17    13
20    13
21    13
22    13
23    13
24    13
25    13
26    13
27    13
31    13
33    13
34    13
35    13
37    13
38    13
39    13
40    13
41    13
42    13
43    13
44    13
45    13
46    13
49    13
7    14
8    14
9    14
15    14
16    14
17    14
20    14
21    14
22    14
25    14
26    14
27    14
33    14
34    14
35    14
37    14
38    14
39    14
40    14
41    14
42    14
46    14
49    14
16    15
35    15
43    15
46    15
47    15
46    16
48    16
50    16
8    17
11    17
14    17
20    17
22    17
26    17
27    17
31    17
33    17
34    17
35    17
38    17
39    17
40    17
41    17
42    17
46    17
1    18
8    18
12    18
30    18
32    18
33    18
33    19
34    19
36    19
37    19
40    19
41    19
43    19
44    19
45    19
46    19
49    19
7    20
8    20
9    20
14    20
15    20
16    20
17    20
21    20
22    20
25    20
26    20
27    20
33    20
34    20
35    20
38    20
40    20
42    20
43    20
44    20
45    20
46    20
49    20
50    20
14    21
15    21
16    21
17    21
22    21
26    21
27    21
33    21
34    21
35    21
36    21
37    21
38    21
40    21
41    21
42    21
43    21
44    21
45    21
46    21
47    21
49    21
50    21
35    22
40    22
42    22
46    22
49    22
50    22
44    23
45    23
49    23
44    24
49    24
49    25
38    26
46    26
49    26
50    26
35    27
2    28
3    28
4    28
5    28
6    28
7    28
8    28
9    28
11    28
12    28
13    28
14    28
15    28
16    28
17    28
19    28
20    28
21    28
23    28
24    28
25    28
46    28
7    29
9    29
15    29
16    29
34    29
46    29
32    30
33    30
34    30
36    30
37    30
38    30
42    30
43    30
44    30
45    30
49    30
8    31
11    31
12    31
13    31
14    31
17    31
20    31
21    31
33    31
34    31
38    31
39    31
40    31
42    31
38    32
40    32
42    32
49    32
50    32
14    33
17    33
34    33
35    33
37    33
38    33
40    33
41    33
42    33
43    33
44    33
45    33
46    33
47    33
48    33
49    33
50    33
8    34
14    34
16    34
17    34
29    34
31    34
32    34
33    34
35    34
36    34
37    34
38    34
39    34
40    34
41    34
42    34
46    34
47    34
49    34
50    34
5    35
7    35
8    35
9    35
11    35
12    35
13    35
14    35
15    35
17    35
20    35
43    35
44    35
45    35
46    35
47    35
49    35
50    35
33    36
37    36
38    36
39    36
40    36
41    36
42    36
43    36
44    36
45    36
47    36
49    36
50    36
36    37
40    37
41    37
42    37
44    37
45    37
49    37
32    38
33    38
34    38
35    38
39    38
40    38
41    38
42    38
43    38
44    38
45    38
47    38
49    38
50    38
43    39
44    39
45    39
47    39
49    39
35    40
38    40
42    40
43    40
44    40
45    40
46    40
47    40
48    40
49    40
50    40
47    41
48    41
49    41
50    41
47    42
48    42
50    42
46    43
47    43
48    43
50    43
47    44
50    44
46    45
47    45
49    45
50    45
47    46
48    46
50    46
49    47
50    47
