# Supplementary material for: The origin of motif families in food webs
Source: Sci Rep. 2017 Nov 23;7:16197. doi: 10.1038/s41598-017-15496-1 (PMC5700930; doi:10.1038/s41598-017-15496-1)
Supplement: Supplementary file 3 — Supplementary Dataset 2 [file 41598_2017_15496_MOESM3_ESM.txt]

1    50
4    50
14    50
20    50
22    50
23    50
35    50
1    51
10    51
11    51
12    51
13    51
14    51
20    51
22    51
23    51
44    51
49    51
1    52
2    52
58    52
59    52
66    52
67    52
1    53
12    53
13    53
14    53
17    53
20    53
21    53
22    53
23    53
28    53
29    53
31    53
32    53
34    53
35    53
36    53
38    53
39    53
41    53
42    53
44    53
45    53
1    55
8    55
20    55
23    55
1    56
12    56
13    56
14    56
22    56
23    56
28    56
36    56
39    56
44    56
1    57
12    57
13    57
14    57
22    57
23    57
28    57
36    57
39    57
44    57
1    58
8    58
14    58
20    58
22    58
23    58
1    59
5    59
15    59
16    59
20    59
23    59
35    59
37    59
45    59
1    60
4    60
5    60
6    60
7    60
11    60
12    60
13    60
19    60
20    60
22    60
23    60
28    60
29    60
35    60
40    60
44    60
45    60
1    61
5    61
11    61
19    61
20    61
22    61
23    61
31    61
44    61
45    61
1    62
10    62
20    62
23    62
1    63
23    63
24    63
28    63
29    63
35    63
36    63
42    63
43    63
44    63
45    63
1    64
4    64
5    64
6    64
7    64
11    64
12    64
13    64
19    64
20    64
22    64
23    64
28    64
29    64
35    64
40    64
44    64
45    64
1    65
9    65
12    65
17    65
21    65
22    65
23    65
25    65
28    65
29    65
30    65
35    65
36    65
38    65
44    65
45    65
1    66
58    66
59    66
1    67
4    67
20    67
22    67
23    67
28    67
36    67
39    67
43    67
44    67
45    67
47    67
1    68
5    68
10    68
11    68
14    68
20    68
22    68
28    68
39    68
45    68
1    69
13    69
21    69
22    69
26    69
28    69
29    69
35    69
36    69
44    69
45    69
1    70
12    70
13    70
22    70
23    70
28    70
29    70
31    70
35    70
43    70
1    71
14    71
20    71
22    71
23    71
28    71
31    71
35    71
44    71
1    72
2    72
1    73
2    73
53    73
56    73
58    73
59    73
63    73
67    73
69    73
77    73
1    74
2    74
58    74
59    74
1    75
14    75
20    75
22    75
23    75
1    76
4    76
10    76
12    76
14    76
15    76
20    76
22    76
23    76
27    76
38    76
45    76
1    77
2    77
5    77
12    77
14    77
18    77
20    77
22    77
23    77
28    77
33    77
44    77
1    78
12    78
20    78
22    78
23    78
44    78
46    78
1    79
2    79
15    79
20    79
1    80
13    80
21    80
22    80
26    80
28    80
29    80
35    80
36    80
44    80
45    80
1    81
2    81
53    81
58    81
59    81
65    81
67    81
1    82
14    82
20    82
22    82
23    82
28    82
31    82
35    82
44    82
1    83
28    83
29    83
35    83
36    83
44    83
45    83
1    84
3    84
11    84
22    84
23    84
26    84
39    84
44    84
1    85
2    85
51    85
52    85
53    85
56    85
57    85
59    85
60    85
63    85
64    85
65    85
67    85
70    85
73    85
74    85
78    85
80    85
81    85
82    85
84    85
1    86
2    86
53    86
56    86
57    86
58    86
59    86
60    86
63    86
65    86
67    86
70    86
72    86
73    86
80    86
81    86
