# Supplementary material for: The origin of motif families in food webs
Source: Sci Rep. 2017 Nov 23;7:16197. doi: 10.1038/s41598-017-15496-1 (PMC5700930; doi:10.1038/s41598-017-15496-1)
Supplement: Supplementary file 4 — Supplementary Dataset 3 [file 41598_2017_15496_MOESM4_ESM.txt]

1    9
1    10
1    11
5    11
8    11
1    12
1    13
3    14
1    15
1    16
1    17
5    17
1    18
4    18
5    18
2    19
1    20
2    20
4    20
5    20
1    21
8    21
1    22
1    23
4    23
1    24
4    24
1    25
5    25
5    26
2    27
2    28
5    29
5    31
3    32
103    34
104    34
105    34
106    34
107    34
108    34
109    34
110    34
111    34
112    34
113    34
114    34
115    34
116    34
117    34
118    34
119    34
120    34
121    34
9    38
10    38
11    38
12    38
13    38
15    38
16    38
17    38
18    38
96    38
100    38
4    39
6    39
7    39
33    39
4    40
6    40
7    40
26    40
30    40
19    41
32    41
6    42
29    43
100    43
37    44
38    44
96    44
25    45
43    45
88    45
94    45
95    45
96    45
100    45
2    46
3    46
4    46
7    46
34    46
35    46
36    46
37    46
96    46
99    46
122    46
125    46
4    47
28    47
31    47
96    47
100    47
46    48
85    48
93    48
96    48
47    49
94    49
95    49
96    49
100    49
127    49
128    49
94    50
95    50
96    50
100    50
127    50
128    50
23    51
43    51
86    51
88    51
94    51
95    51
100    51
124    51
127    51
128    51
27    52
43    52
85    52
88    52
93    52
94    52
95    52
96    52
99    52
100    52
122    52
125    52
127    52
128    52
43    53
86    53
88    53
94    53
95    53
100    53
124    53
127    53
128    53
86    54
88    54
94    54
95    54
100    54
124    54
127    54
128    54
88    55
94    55
95    55
96    55
100    55
127    55
128    55
2    56
3    56
4    56
7    56
20    56
27    56
84    56
85    56
93    56
96    56
99    56
122    56
125    56
21    57
22    57
56    57
84    57
85    57
87    57
88    57
92    57
93    57
94    57
95    57
96    57
97    57
99    57
100    57
122    57
123    57
125    57
56    58
84    58
85    58
88    58
93    58
94    58
95    58
96    58
97    58
100    58
123    58
3    59
85    59
86    59
88    59
93    59
94    59
95    59
97    59
99    59
100    59
122    59
123    59
124    59
125    59
84    60
85    60
93    60
97    60
123    60
85    61
86    61
88    61
93    61
94    61
95    61
97    61
99    61
100    61
122    61
123    61
124    61
125    61
84    62
85    62
88    62
93    62
94    62
95    62
96    62
97    62
100    62
123    62
85    63
86    63
88    63
93    63
94    63
95    63
97    63
99    63
100    63
122    63
123    63
124    63
125    63
85    64
86    64
88    64
93    64
94    64
95    64
97    64
99    64
100    64
122    64
123    64
124    64
125    64
85    65
86    65
88    65
93    65
94    65
95    65
97    65
99    65
100    65
122    65
123    65
124    65
125    65
21    66
22    66
84    66
85    66
87    66
88    66
92    66
93    66
94    66
95    66
97    66
99    66
100    66
122    66
123    66
125    66
21    67
22    67
84    67
85    67
87    67
92    67
93    67
97    67
99    67
122    67
123    67
125    67
84    68
85    68
93    68
97    68
123    68
73    69
84    69
85    69
88    69
93    69
94    69
95    69
97    69
100    69
123    69
127    69
128    69
48    70
49    70
50    70
98    70
128    70
52    71
98    71
102    71
122    71
128    71
84    72
85    72
87    72
88    72
92    72
93    72
94    72
95    72
97    72
100    72
123    72
127    72
128    72
4    73
84    73
85    73
87    73
88    73
92    73
93    73
94    73
95    73
97    73
100    73
123    73
127    73
128    73
84    74
85    74
87    74
88    74
92    74
93    74
94    74
95    74
97    74
99    74
100    74
122    74
123    74
125    74
39    75
40    75
41    75
84    75
85    75
86    75
88    75
93    75
94    75
95    75
97    75
100    75
123    75
124    75
24    76
72    76
73    76
86    76
88    76
91    76
94    76
95    76
100    76
124    76
127    76
128    76
84    77
85    77
86    77
88    77
91    77
93    77
94    77
95    77
97    77
100    77
123    77
124    77
127    77
128    77
84    78
85    78
86    78
88    78
91    78
93    78
94    78
95    78
97    78
100    78
123    78
124    78
127    78
128    78
86    79
88    79
91    79
94    79
95    79
100    79
124    79
127    79
128    79
86    80
88    80
91    80
94    80
95    80
100    80
124    80
127    80
128    80
84    81
85    81
86    81
88    81
91    81
93    81
94    81
95    81
97    81
100    81
123    81
124    81
127    81
128    81
86    82
88    82
91    82
94    82
95    82
100    82
124    82
127    82
128    82
84    83
85    83
86    83
87    83
88    83
91    83
92    83
93    83
94    83
95    83
97    83
99    83
100    83
122    83
123    83
124    83
125    83
127    83
128    83
84    85
83    86
14    89
42    89
44    89
45    89
51    89
53    89
54    89
55    89
57    89
58    89
59    89
60    89
61    89
62    89
63    89
64    89
65    89
66    89
67    89
68    89
69    89
70    89
71    89
75    89
76    89
77    89
78    89
79    89
80    89
81    89
82    89
74    92
83    92
90    98
28    123
