# Supplementary material for: The origin of motif families in food webs
Source: Sci Rep. 2017 Nov 23;7:16197. doi: 10.1038/s41598-017-15496-1 (PMC5700930; doi:10.1038/s41598-017-15496-1)
Supplement: Supplementary file 5 — Supplementary Dataset 4 [file 41598_2017_15496_MOESM5_ESM.txt]

1    9
1    10
1    13
1    20
3    6
3    10
3    14
3    15
4    6
4    7
4    9
4    10
4    11
4    12
4    14
4    15
4    16
4    17
4    18
4    19
4    20
6    5
6    11
9    11
10    11
12    11
14    11
20    5
20    8
20    11
