# Supplementary material for: The origin of motif families in food webs
Source: Sci Rep. 2017 Nov 23;7:16197. doi: 10.1038/s41598-017-15496-1 (PMC5700930; doi:10.1038/s41598-017-15496-1)
Supplement: Supplementary file 6 — Supplementary Dataset 5 [file 41598_2017_15496_MOESM6_ESM.txt]

2    1
3    1
21    1
22    1
23    1
24    1
25    2
25    3
25    4
3    5
4    5
6    5
7    5
8    5
13    5
14    5
19    5
20    5
21    5
22    5
23    5
24    5
25    6
25    7
2    8
7    8
22    8
2    9
3    9
4    9
6    9
7    9
8    9
12    9
13    9
14    9
15    9
16    9
18    9
21    9
22    9
23    9
24    9
2    10
3    10
4    10
5    10
6    10
7    10
8    10
9    10
11    10
12    10
13    10
14    10
15    10
16    10
18    10
19    10
20    10
21    10
22    10
23    10
24    10
2    11
3    11
4    11
5    11
6    11
7    11
8    11
9    11
12    11
13    11
14    11
15    11
16    11
18    11
21    11
22    11
23    11
24    11
3    12
6    12
7    12
8    12
9    12
13    12
14    12
15    12
16    12
18    12
19    12
20    12
21    12
22    12
23    12
24    12
21    13
22    13
23    13
24    13
25    13
25    14
2    15
6    15
7    15
18    15
21    15
22    15
23    15
24    15
2    16
3    16
4    16
6    16
8    16
9    16
12    16
13    16
14    16
15    16
18    16
19    16
20    16
21    16
22    16
23    16
24    16
3    17
4    17
9    17
10    17
11    17
12    17
13    17
14    17
15    17
16    17
18    17
19    17
20    17
21    17
22    17
23    17
24    17
2    18
3    18
4    18
6    18
7    18
8    18
13    18
14    18
15    18
21    18
22    18
23    18
24    18
2    19
6    19
7    19
8    19
13    19
14    19
15    19
21    19
22    19
23    19
24    19
2    20
3    20
4    20
22    20
23    20
24    20
25    20
2    21
4    21
6    21
7    21
8    21
22    21
23    21
24    21
25    22
2    23
25    23
25    24
