# Supplementary material for: The origin of motif families in food webs
Source: Sci Rep. 2017 Nov 23;7:16197. doi: 10.1038/s41598-017-15496-1 (PMC5700930; doi:10.1038/s41598-017-15496-1)
Supplement: Supplementary file 7 — Supplementary Dataset 6 [file 41598_2017_15496_MOESM7_ESM.txt]

1    4
1    5
1    6
1    7
1    10
1    11
1    13
1    16
2    4
2    5
2    6
2    7
2    10
2    11
2    13
2    16
3    4
3    5
3    6
3    7
3    10
3    11
3    13
3    16
4    5
5    8
5    11
5    16
5    17
5    18
5    19
5    23
6    8
6    11
6    16
6    17
6    18
6    19
6    23
7    8
7    11
7    16
7    17
7    18
7    19
7    22
7    23
8    17
8    18
8    23
10    16
10    17
10    18
10    19
10    20
10    21
10    22
10    23
10    29
11    17
11    18
11    19
11    20
11    21
11    29
12    16
12    21
12    22
12    23
13    16
13    22
15    10
15    11
16    19
16    23
16    24
16    25
16    26
16    27
16    28
16    29
16    30
16    31
16    32
16    33
16    34
17    24
17    25
17    26
17    27
17    28
17    29
17    30
17    31
17    32
17    33
17    34
18    24
18    25
18    26
18    27
18    28
18    29
18    30
18    32
18    33
18    34
18    35
19    24
19    25
19    26
19    27
19    28
19    29
19    30
19    31
19    32
19    33
19    34
20    28
20    29
20    34
21    28
21    29
21    34
29    35
34    35
