# Supplementary material for: The origin of motif families in food webs
Source: Sci Rep. 2017 Nov 23;7:16197. doi: 10.1038/s41598-017-15496-1 (PMC5700930; doi:10.1038/s41598-017-15496-1)
Supplement: Supplementary file 8 — Supplementary Dataset 7 [file 41598_2017_15496_MOESM8_ESM.txt]

1    54
3    54
4    54
5    54
10    54
14    54
15    54
19    54
20    54
22    54
24    54
26    54
27    54
29    54
31    54
33    54
36    54
37    54
51    54
1    55
3    55
4    55
5    55
6    55
7    55
10    55
11    55
12    55
15    55
16    55
18    55
19    55
20    55
22    55
24    55
26    55
27    55
28    55
31    55
33    55
34    55
36    55
37    55
39    55
40    55
48    55
49    55
50    55
2    56
70    56
1    57
3    57
4    57
5    57
6    57
11    57
16    57
19    57
20    57
22    57
24    57
29    57
34    57
39    57
48    57
50    57
1    58
5    58
6    58
7    58
11    58
12    58
15    58
16    58
19    58
20    58
22    58
24    58
25    58
26    58
27    58
31    58
34    58
36    58
37    58
38    58
40    58
45    58
46    58
48    58
50    58
1    59
3    59
5    59
10    59
11    59
15    59
17    59
20    59
22    59
25    59
29    59
31    59
32    59
34    59
38    59
40    59
48    59
50    59
52    59
2    60
64    60
1    61
5    61
6    61
10    61
11    61
15    61
16    61
19    61
20    61
21    61
22    61
23    61
24    61
26    61
27    61
31    61
34    61
37    61
46    61
48    61
1    62
5    62
7    62
10    62
11    62
15    62
16    62
19    62
20    62
26    62
27    62
32    62
37    62
39    62
46    62
48    62
1    63
5    63
6    63
11    63
14    63
16    63
20    63
26    63
32    63
41    63
48    63
53    63
1    64
5    64
11    64
15    64
20    64
26    64
27    64
31    64
46    64
48    64
1    65
5    65
6    65
7    65
10    65
11    65
15    65
19    65
20    65
24    65
26    65
29    65
31    65
32    65
37    65
38    65
39    65
42    65
46    65
1    66
5    66
6    66
10    66
11    66
15    66
16    66
19    66
20    66
24    66
26    66
29    66
31    66
32    66
33    66
34    66
37    66
39    66
41    66
46    66
48    66
50    66
52    66
1    67
5    67
6    67
10    67
11    67
15    67
16    67
19    67
20    67
24    67
29    67
37    67
39    67
41    67
44    67
45    67
53    67
1    68
5    68
11    68
12    68
24    68
50    68
58    69
61    69
62    69
64    69
70    69
76    69
4    70
5    70
6    70
7    70
9    70
10    70
11    70
12    70
14    70
15    70
17    70
19    70
20    70
24    70
26    70
27    70
29    70
31    70
32    70
34    70
38    70
39    70
40    70
46    70
48    70
50    70
52    70
1    71
3    71
4    71
5    71
6    71
10    71
11    71
15    71
16    71
17    71
19    71
20    71
22    71
24    71
27    71
31    71
32    71
34    71
35    71
36    71
37    71
38    71
39    71
44    71
46    71
48    71
1    72
3    72
5    72
6    72
7    72
10    72
12    72
13    72
16    72
19    72
20    72
24    72
26    72
27    72
29    72
32    72
34    72
39    72
46    72
48    72
50    72
5    73
6    73
7    73
11    73
14    73
15    73
19    73
24    73
26    73
27    73
29    73
31    73
37    73
39    73
48    73
50    73
52    73
1    74
3    74
4    74
5    74
6    74
10    74
11    74
12    74
13    74
15    74
16    74
17    74
19    74
20    74
22    74
24    74
25    74
27    74
29    74
32    74
33    74
36    74
38    74
39    74
41    74
43    74
48    74
50    74
1    75
11    75
15    75
20    75
26    75
32    75
46    75
48    75
64    76
80    76
2    78
61    78
64    78
1    79
5    79
6    79
7    79
10    79
11    79
15    79
16    79
19    79
20    79
22    79
24    79
26    79
27    79
29    79
32    79
34    79
37    79
39    79
40    79
46    79
48    79
1    80
3    80
5    80
6    80
10    80
11    80
15    80
16    80
19    80
20    80
24    80
25    80
26    80
29    80
30    80
31    80
33    80
34    80
39    80
40    80
46    80
47    80
48    80
50    80
1    81
5    81
6    81
10    81
11    81
16    81
19    81
20    81
22    81
24    81
26    81
27    81
29    81
31    81
32    81
34    81
37    81
38    81
40    81
41    81
44    81
46    81
52    81
20    82
26    82
29    82
1    83
1    84
5    84
10    84
11    84
19    84
20    84
22    84
24    84
26    84
29    84
37    84
48    84
50    84
2    85
63    85
64    85
72    85
58    86
61    86
62    86
64    86
70    86
76    86
1    87
3    87
5    87
6    87
11    87
15    87
17    87
19    87
20    87
24    87
25    87
26    87
29    87
31    87
32    87
37    87
40    87
41    87
44    87
48    87
2    88
54    88
63    88
64    88
70    88
80    88
1    89
7    89
10    89
11    89
15    89
20    89
26    89
1    90
3    90
5    90
6    90
8    90
10    90
11    90
15    90
16    90
19    90
20    90
22    90
24    90
26    90
27    90
39    90
40    90
41    90
48    90
50    90
52    90
1    91
10    91
11    91
15    91
16    91
20    91
26    91
37    91
1    92
10    92
11    92
15    92
16    92
20    92
26    92
37    92
3    93
1    94
3    94
10    94
26    94
29    94
33    94
36    94
47    94
50    94
58    94
2    95
55    95
56    95
58    95
67    95
69    95
70    95
71    95
72    95
76    95
86    95
88    95
90    95
92    95
