# Supplementary material for: The origin of motif families in food webs
Source: Sci Rep. 2017 Nov 23;7:16197. doi: 10.1038/s41598-017-15496-1 (PMC5700930; doi:10.1038/s41598-017-15496-1)
Supplement: Supplementary file 9 — Supplementary Dataset 8 [file 41598_2017_15496_MOESM9_ESM.txt]

1    2
1    3
1    4
1    5
1    6
1    7
1    8
1    9
1    10
1    11
1    12
1    13
1    14
1    15
1    16
1    17
1    18
1    19
1    20
7    20
11    20
12    20
13    20
14    20
21    20
22    20
1    21
7    21
11    21
12    21
13    21
14    21
22    21
1    22
7    22
11    22
12    22
13    22
14    22
1    23
7    23
11    23
12    23
13    23
14    23
20    23
21    23
22    23
24    23
1    24
7    24
11    24
12    24
13    24
14    24
20    24
21    24
22    24
21    25
11    26
64    27
9    28
9    29
10    29
15    30
17    31
7    32
8    32
8    33
18    34
63    35
18    36
19    36
24    37
2    38
3    38
4    39
20    40
23    40
24    40
20    41
21    41
22    41
24    41
7    42
16    43
9    44
10    44
22    45
5    46
14    47
6    48
18    49
18    50
49    50
2    51
2    52
4    53
6    54
85    54
38    55
18    55
19    55
54    56
6    56
18    57
19    57
49    57
38    58
54    58
85    58
38    59
26    60
44    61
38    62
51    62
18    63
19    63
5    64
11    65
12    65
13    65
14    65
7    66
11    66
12    66
13    66
14    66
20    66
21    66
22    66
23    66
24    66
2    67
7    67
20    67
21    67
22    67
23    67
24    67
13    68
14    68
20    68
21    68
22    68
24    68
11    69
12    69
13    70
14    70
13    71
14    71
20    71
21    71
22    71
7    72
11    72
12    72
13    72
14    72
17    72
7    73
13    73
14    73
7    74
11    74
12    74
13    74
14    74
20    74
21    74
22    74
67    75
13    76
14    76
17    76
20    76
21    76
22    76
23    76
24    76
13    77
14    77
17    77
20    77
21    77
22    77
24    77
11    78
12    78
13    78
14    78
63    78
18    78
19    78
63    79
18    79
19    79
13    80
14    80
17    80
20    80
21    80
22    80
20    81
21    81
22    81
13    82
14    83
8    83
7    84
13    84
14    84
17    84
20    84
21    84
22    84
24    84
1    85
