# Supplementary material for: The origin of motif families in food webs
Source: Sci Rep. 2017 Nov 23;7:16197. doi: 10.1038/s41598-017-15496-1 (PMC5700930; doi:10.1038/s41598-017-15496-1)
Supplement: Supplementary file 10 — Supplementary Dataset 9 [file 41598_2017_15496_MOESM10_ESM.txt]

1    50
3    50
8    50
9    50
17    50
18    50
30    50
45    50
1    51
2    51
3    51
5    51
7    51
9    51
11    51
17    51
18    51
22    51
23    51
24    51
26    51
31    51
43    51
44    51
45    51
47    51
49    51
50    51
56    51
57    51
73    51
1    52
3    52
4    52
5    52
9    52
13    52
14    52
17    52
18    52
20    52
22    52
23    52
26    52
28    52
29    52
31    52
34    52
38    52
42    52
45    52
46    52
49    52
56    52
1    53
3    53
4    53
5    53
9    53
11    53
17    53
26    53
28    53
44    53
48    53
1    54
5    54
7    54
9    54
11    54
13    54
17    54
18    54
20    54
22    54
23    54
26    54
28    54
29    54
31    54
32    54
35    54
36    54
38    54
43    54
44    54
45    54
1    55
17    55
18    55
26    55
32    55
1    56
6    56
9    56
18    56
23    56
26    56
1    57
6    57
9    57
18    57
23    57
26    57
1    58
3    58
5    58
6    58
9    58
11    58
12    58
13    58
14    58
17    58
18    58
20    58
22    58
23    58
24    58
26    58
28    58
29    58
31    58
32    58
35    58
46    58
49    58
1    59
17    59
18    59
26    59
32    59
1    60
17    60
18    60
28    60
32    60
34    60
44    60
1    61
5    61
6    61
9    61
11    61
14    61
17    61
18    61
23    61
24    61
25    61
26    61
32    61
34    61
37    61
38    61
41    61
43    61
44    61
1    62
2    62
56    62
57    62
58    62
63    62
1    63
5    63
6    63
7    63
9    63
12    63
17    63
18    63
21    63
23    63
27    63
28    63
38    63
43    63
1    64
9    64
10    64
14    64
20    64
22    64
29    64
35    64
36    64
37    64
43    64
44    64
1    65
5    65
9    65
10    65
29    65
38    65
49    65
1    66
6    66
9    66
18    66
22    66
23    66
25    66
28    66
29    66
1    67
3    67
5    67
6    67
7    67
9    67
18    67
21    67
23    67
24    67
29    67
32    67
33    67
34    67
1    68
2    68
61    68
63    68
82    68
73    70
85    70
1    71
9    71
23    71
25    71
43    71
1    72
3    72
5    72
9    72
17    72
20    72
26    72
27    72
28    72
32    72
35    72
38    72
1    73
15    73
16    73
17    73
18    73
27    73
28    73
33    73
35    73
38    73
43    73
1    74
3    74
9    74
38    74
49    74
1    75
6    75
9    75
14    75
15    75
22    75
29    75
44    75
1    76
6    76
25    76
38    76
39    76
1    77
5    77
9    77
10    77
29    77
38    77
49    77
1    78
2    78
61    78
63    78
82    78
1    79
3    79
5    79
9    79
11    79
17    79
18    79
22    79
25    79
26    79
28    79
32    79
38    79
43    79
64    80
1    81
3    81
4    81
9    81
10    81
40    81
1    82
4    82
5    82
9    82
10    82
18    82
20    82
29    82
34    82
35    82
39    82
40    82
43    82
49    82
1    83
17    83
28    83
1    84
25    84
1    85
3    85
5    85
6    85
7    85
9    85
14    85
17    85
18    85
19    85
20    85
21    85
23    85
25    85
26    85
28    85
29    85
31    85
32    85
42    85
43    85
44    85
45    85
46    85
49    85
73    85
1    86
3    86
9    86
35    86
1    87
2    87
50    87
51    87
52    87
54    87
55    87
58    87
61    87
62    87
63    87
65    87
66    87
67    87
68    87
78    87
79    87
80    87
82    87
85    87
