# Supplementary material for: The origin of motif families in food webs
Source: Sci Rep. 2017 Nov 23;7:16197. doi: 10.1038/s41598-017-15496-1 (PMC5700930; doi:10.1038/s41598-017-15496-1)
Supplement: Supplementary file 11 — Supplementary Dataset 10 [file 41598_2017_15496_MOESM11_ESM.txt]

1    45
2    45
3    45
5    45
6    45
7    45
8    45
9    45
10    45
11    45
12    45
13    45
14    45
15    45
17    45
18    45
19    45
20    45
22    45
24    45
25    45
27    45
29    45
34    45
43    45
1    46
2    46
4    46
5    46
6    46
10    46
11    46
12    46
13    46
14    46
15    46
17    46
18    46
19    46
20    46
22    46
23    46
24    46
26    46
27    46
28    46
29    46
31    46
32    46
33    46
36    46
37    46
39    46
41    46
42    46
3    47
57    47
61    47
1    49
5    49
10    49
12    49
19    49
20    49
22    49
24    49
26    49
31    49
40    49
42    49
1    50
5    50
10    50
11    50
12    50
15    50
24    50
25    50
29    50
36    50
1    51
5    51
6    51
10    51
11    51
12    51
13    51
14    51
15    51
16    51
17    51
18    51
20    51
22    51
24    51
26    51
31    51
32    51
35    51
36    51
40    51
42    51
44    51
78    52
1    53
9    53
10    53
11    53
12    53
14    53
15    53
22    53
24    53
26    53
29    53
31    53
32    53
36    53
1    54
17    54
24    54
1    55
24    55
38    55
1    57
6    57
10    57
11    57
12    57
15    57
21    57
22    57
24    57
31    57
32    57
36    57
1    58
11    58
24    58
1    59
10    59
12    59
15    59
19    59
24    59
36    59
1    61
2    61
5    61
6    61
10    61
11    61
14    61
15    61
16    61
19    61
21    61
22    61
29    61
32    61
36    61
42    61
1    62
10    62
36    62
1    63
5    63
6    63
8    63
10    63
11    63
15    63
17    63
20    63
22    63
24    63
33    63
36    63
42    63
1    64
10    64
11    64
12    64
14    64
19    64
22    64
24    64
26    64
29    64
30    64
32    64
40    64
42    64
1    65
5    65
10    65
11    65
12    65
16    65
22    65
24    65
26    65
33    65
36    65
42    65
1    66
11    66
22    66
36    66
3    67
46    67
57    67
3    68
1    69
5    69
6    69
11    69
12    69
19    69
20    69
26    69
32    69
1    70
2    70
5    70
6    70
10    70
11    70
12    70
13    70
15    70
17    70
18    70
19    70
20    70
21    70
22    70
24    70
25    70
26    70
27    70
29    70
32    70
33    70
34    70
35    70
36    70
39    70
41    70
44    70
1    71
2    71
4    71
5    71
6    71
10    71
11    71
12    71
14    71
15    71
17    71
18    71
19    71
22    71
24    71
26    71
27    71
29    71
31    71
32    71
36    71
42    71
43    71
1    72
2    72
4    72
5    72
6    72
11    72
13    72
19    72
20    72
22    72
24    72
25    72
28    72
29    72
30    72
32    72
37    72
42    72
43    72
3    73
1    74
5    74
6    74
10    74
11    74
13    74
15    74
17    74
19    74
21    74
22    74
24    74
1    76
5    76
6    76
10    76
12    76
15    76
16    76
21    76
22    76
24    76
32    76
42    76
1    77
2    77
5    77
6    77
11    77
12    77
14    77
15    77
17    77
19    77
20    77
22    77
24    77
26    77
27    77
29    77
32    77
36    77
42    77
3    78
61    78
67    78
69    78
82    78
3    80
52    80
1    81
6    81
10    81
11    81
12    81
14    81
15    81
17    81
1    82
2    82
5    82
6    82
10    82
11    82
12    82
15    82
16    82
18    82
19    82
24    82
25    82
30    82
3    83
57    83
60    83
61    83
63    83
64    83
67    83
68    83
69    83
71    83
73    83
74    83
75    83
76    83
77    83
78    83
81    83
82    83
3    84
60    84
61    84
63    84
67    84
68    84
69    84
71    84
73    84
75    84
76    84
77    84
78    84
53    85
57    85
61    85
63    85
68    85
69    85
73    85
76    85
78    85
1    86
2    86
57    86
60    86
61    86
70    86
72    86
74    86
76    86
