# Supplementary material for: The origin of motif families in food webs
Source: Sci Rep. 2017 Nov 23;7:16197. doi: 10.1038/s41598-017-15496-1 (PMC5700930; doi:10.1038/s41598-017-15496-1)
Supplement: Supplementary file 12 — Supplementary Dataset 11 [file 41598_2017_15496_MOESM12_ESM.txt]

1    45
4    45
50    45
53    45
55    45
68    45
70    45
1    46
3    46
4    46
6    46
20    46
33    46
40    46
41    46
1    47
3    47
11    47
22    47
40    47
1    48
3    48
6    48
13    48
19    48
24    48
26    48
27    48
32    48
33    48
35    48
37    48
39    48
40    48
1    49
32    49
33    49
40    49
43    49
3    50
6    50
13    50
30    50
40    50
1    51
55    51
1    52
32    52
33    52
40    52
43    52
1    53
3    53
6    53
11    53
18    53
40    53
44    53
1    54
3    54
11    54
13    54
40    54
1    55
3    55
6    55
7    55
8    55
11    55
13    55
22    55
24    55
33    55
39    55
41    55
44    55
1    56
3    56
12    56
30    56
40    56
1    57
32    57
1    58
3    58
13    58
28    58
31    58
3    59
11    59
40    59
3    60
17    60
40    60
3    61
6    61
7    61
11    61
13    61
19    61
24    61
30    61
33    61
40    61
3    62
40    62
1    63
50    63
1    64
55    64
3    65
6    65
20    65
40    65
1    66
4    66
1    67
3    67
6    67
11    67
13    67
21    67
33    67
40    67
1    68
3    68
12    68
40    68
44    68
1    69
6    69
11    69
12    69
13    69
20    69
25    69
38    69
40    69
1    70
3    70
11    70
33    70
40    70
1    71
3    71
10    71
11    71
14    71
21    71
22    71
23    71
33    71
39    71
1    72
3    72
10    72
11    72
21    72
22    72
33    72
39    72
1    73
40    73
1    74
3    74
11    74
29    74
40    74
1    75
3    75
6    75
13    75
15    75
35    75
40    75
1    76
11    76
12    76
13    76
40    76
40    77
68    77
1    78
3    78
40    78
40    79
4    80
50    80
54    80
55    80
1    81
40    81
3    82
12    82
13    82
40    82
1    83
2    83
3    83
5    83
6    83
7    83
8    83
9    83
11    83
13    83
16    83
20    83
21    83
22    83
24    83
30    83
36    83
39    83
41    83
42    83
1    84
11    84
12    84
22    84
33    84
1    85
45    85
46    85
50    85
55    85
64    85
