# Supplementary material for: The origin of motif families in food webs
Source: Sci Rep. 2017 Nov 23;7:16197. doi: 10.1038/s41598-017-15496-1 (PMC5700930; doi:10.1038/s41598-017-15496-1)
Supplement: Supplementary file 13 — Supplementary Dataset 12 [file 41598_2017_15496_MOESM13_ESM.txt]

10    1
11    1
18    1
21    1
22    1
23    1
24    1
25    1
26    1
33    1
35    1
37    1
38    1
46    1
47    1
48    1
59    1
61    1
82    1
102    1
104    1
105    1
11    2
12    2
13    2
14    2
15    2
16    2
17    2
18    2
23    2
24    2
25    2
33    2
37    2
38    2
47    2
59    2
82    2
102    2
104    2
105    2
11    3
12    3
13    3
14    3
15    3
16    3
17    3
23    3
24    3
25    3
47    3
79    3
80    3
81    3
97    3
98    3
99    3
100    3
101    3
104    3
23    4
25    4
47    4
61    4
103    4
19    5
20    5
30    5
31    5
32    5
33    5
37    5
38    5
39    5
40    5
52    5
53    5
54    5
55    5
56    5
58    5
59    5
60    5
61    5
62    5
82    5
105    5
12    6
13    6
14    6
15    6
16    6
17    6
23    6
24    6
25    6
35    6
70    6
72    6
84    6
106    6
108    6
123    6
127    6
128    6
134    6
12    7
13    7
14    7
15    7
16    7
17    7
23    7
24    7
25    7
26    7
44    7
47    7
60    7
70    7
72    7
74    7
84    7
106    7
108    7
110    7
119    7
127    7
128    7
134    7
12    8
13    8
14    8
15    8
16    8
17    8
41    8
42    8
34    9
35    9
65    9
71    9
72    9
74    9
78    9
85    9
86    9
107    9
108    9
110    9
117    9
122    9
129    9
133    9
134    9
11    10
12    10
22    10
23    10
24    10
25    10
27    10
35    10
43    10
47    10
63    10
65    10
72    10
73    10
75    10
84    10
103    10
108    10
109    10
111    10
119    10
128    10
131    10
134    10
139    10
140    10
146    10
12    11
13    11
14    11
15    11
16    11
17    11
23    11
24    11
25    11
41    11
42    11
43    11
48    11
11    12
13    12
14    12
15    12
16    12
17    12
23    12
24    12
25    12
28    12
29    12
34    12
35    12
36    12
44    12
45    12
46    12
49    12
64    12
65    12
69    12
70    12
71    12
72    12
73    12
74    12
75    12
76    12
77    12
78    12
83    12
84    12
85    12
86    12
90    12
106    12
107    12
108    12
109    12
110    12
111    12
112    12
117    12
118    12
119    12
120    12
121    12
122    12
123    12
125    12
126    12
127    12
128    12
129    12
130    12
131    12
132    12
133    12
134    12
147    12
148    12
11    13
28    13
29    13
34    13
35    13
49    13
63    13
64    13
65    13
70    13
71    13
72    13
73    13
74    13
76    13
77    13
78    13
83    13
85    13
86    13
87    13
106    13
107    13
108    13
109    13
110    13
112    13
116    13
117    13
119    13
122    13
125    13
126    13
127    13
128    13
130    13
133    13
134    13
11    14
29    14
34    14
35    14
45    14
49    14
64    14
69    14
70    14
71    14
72    14
73    14
74    14
76    14
77    14
78    14
83    14
84    14
85    14
86    14
90    14
106    14
107    14
108    14
109    14
110    14
112    14
117    14
119    14
121    14
122    14
125    14
126    14
127    14
128    14
130    14
132    14
133    14
134    14
11    15
12    15
29    15
34    15
35    15
36    15
45    15
64    15
70    15
71    15
72    15
73    15
74    15
76    15
77    15
78    15
83    15
84    15
85    15
86    15
106    15
107    15
108    15
109    15
110    15
112    15
117    15
119    15
122    15
125    15
126    15
127    15
128    15
133    15
134    15
147    15
29    16
34    16
35    16
49    16
64    16
71    16
72    16
73    16
74    16
76    16
78    16
83    16
84    16
107    16
108    16
109    16
110    16
112    16
117    16
122    16
125    16
126    16
127    16
133    16
134    16
29    17
71    17
72    17
73    17
107    17
108    17
109    17
124    17
134    17
11    18
12    18
23    18
24    18
25    18
35    18
44    18
66    18
70    18
71    18
72    18
78    18
84    18
106    18
107    18
108    18
119    18
122    18
123    18
127    18
130    18
133    18
134    18
141    18
146    18
147    18
12    19
13    19
14    19
15    19
16    19
17    19
23    19
24    19
25    19
35    19
66    19
67    19
69    19
70    19
72    19
74    19
76    19
78    19
84    19
85    19
90    19
106    19
108    19
110    19
112    19
117    19
119    19
121    19
122    19
123    19
126    19
127    19
128    19
131    19
134    19
146    19
147    19
12    20
13    20
14    20
15    20
16    20
17    20
23    20
24    20
25    20
27    20
34    20
35    20
41    20
42    20
49    20
72    20
76    20
78    20
84    20
108    20
112    20
119    20
123    20
126    20
127    20
133    20
134    20
146    20
147    20
12    21
13    21
14    21
15    21
16    21
17    21
23    21
24    21
25    21
35    21
44    21
46    21
49    21
69    21
70    21
72    21
76    21
78    21
84    21
85    21
103    21
106    21
108    21
112    21
119    21
121    21
122    21
123    21
126    21
127    21
128    21
134    21
136    21
146    21
147    21
23    22
24    22
25    22
35    22
45    22
72    22
74    22
76    22
78    22
84    22
108    22
110    22
112    22
114    22
119    22
121    22
127    22
133    22
134    22
24    23
25    23
29    23
34    23
35    23
36    23
45    23
49    23
51    23
64    23
68    23
69    23
70    23
71    23
72    23
73    23
74    23
75    23
76    23
77    23
78    23
84    23
86    23
90    23
106    23
107    23
108    23
109    23
110    23
111    23
112    23
117    23
118    23
119    23
121    23
122    23
123    23
125    23
126    23
127    23
128    23
131    23
132    23
133    23
134    23
139    23
147    23
23    24
34    24
35    24
45    24
69    24
70    24
72    24
73    24
74    24
75    24
76    24
77    24
78    24
84    24
106    24
108    24
109    24
110    24
111    24
112    24
119    24
122    24
123    24
124    24
125    24
126    24
127    24
128    24
134    24
139    24
147    24
12    25
29    25
34    25
35    25
45    25
51    25
64    25
65    25
66    25
70    25
71    25
72    25
73    25
74    25
75    25
76    25
77    25
78    25
84    25
85    25
86    25
90    25
106    25
107    25
108    25
109    25
110    25
111    25
112    25
117    25
119    25
120    25
122    25
123    25
125    25
126    25
127    25
128    25
130    25
131    25
132    25
133    25
134    25
12    26
13    26
14    26
15    26
16    26
17    26
23    26
24    26
25    26
41    26
42    26
127    26
25    27
34    27
35    27
64    27
70    27
73    27
74    27
75    27
76    27
78    27
84    27
85    27
106    27
109    27
110    27
111    27
112    27
122    27
123    27
126    27
127    27
128    27
130    27
133    27
12    28
25    28
41    28
42    28
84    28
12    29
13    29
14    29
15    29
16    29
17    29
25    29
12    30
13    30
14    30
15    30
16    30
17    30
23    30
24    30
25    30
66    30
69    30
70    30
72    30
74    30
76    30
78    30
84    30
106    30
108    30
110    30
112    30
121    30
126    30
127    30
128    30
133    30
134    30
146    30
147    30
12    31
13    31
14    31
15    31
16    31
17    31
23    31
24    31
25    31
35    31
50    31
67    31
70    31
72    31
74    31
76    31
84    31
106    31
108    31
110    31
112    31
119    31
123    31
126    31
127    31
128    31
134    31
146    31
147    31
12    32
13    32
14    32
15    32
16    32
17    32
23    32
24    32
25    32
35    32
49    32
70    32
72    32
76    32
78    32
84    32
106    32
108    32
112    32
126    32
127    32
128    32
133    32
134    32
146    32
147    32
12    33
13    33
14    33
15    33
16    33
17    33
23    33
24    33
25    33
35    33
44    33
72    33
74    33
76    33
78    33
84    33
108    33
110    33
112    33
123    33
126    33
127    33
128    33
134    33
147    33
12    34
13    34
14    34
15    34
16    34
17    34
23    34
24    34
25    34
136    34
155    34
12    35
13    35
14    35
15    35
16    35
17    35
41    35
42    35
49    35
74    35
83    35
110    35
117    35
126    35
12    36
13    36
14    36
15    36
16    36
17    36
83    36
117    36
35    37
12    38
13    38
14    38
15    38
16    38
17    38
35    38
67    38
70    38
72    38
74    38
76    38
78    38
84    38
106    38
108    38
110    38
112    38
121    38
123    38
126    38
127    38
134    38
146    38
12    39
13    39
14    39
15    39
16    39
17    39
35    39
72    39
76    39
78    39
84    39
108    39
112    39
121    39
127    39
133    39
134    39
147    39
12    40
13    40
14    40
15    40
16    40
17    40
35    40
44    40
66    40
70    40
72    40
74    40
106    40
108    40
110    40
126    40
133    40
134    40
147    40
12    41
13    41
14    41
15    41
16    41
17    41
34    41
35    41
49    41
65    41
71    41
72    41
74    41
78    41
84    41
85    41
86    41
107    41
108    41
110    41
117    41
122    41
125    41
126    41
127    41
128    41
130    41
132    41
133    41
134    41
34    42
35    42
70    42
72    42
74    42
78    42
84    42
86    42
106    42
108    42
110    42
117    42
122    42
125    42
130    42
134    42
35    43
49    43
64    43
65    43
71    43
72    43
73    43
78    43
85    43
107    43
108    43
109    43
122    43
123    43
128    43
133    43
134    43
12    44
13    44
14    44
15    44
16    44
17    44
84    44
122    44
12    45
13    45
14    45
15    45
16    45
17    45
121    45
122    45
12    46
13    46
14    46
15    46
16    46
17    46
48    46
139    46
12    47
13    47
14    47
15    47
16    47
17    47
146    47
147    47
76    48
112    48
122    48
134    48
135    48
35    49
35    52
72    52
74    52
76    52
108    52
110    52
112    52
126    52
134    52
145    52
35    53
72    53
74    53
76    53
78    53
86    53
108    53
110    53
112    53
126    53
134    53
145    53
147    53
35    54
72    54
76    54
84    54
108    54
112    54
121    54
123    54
126    54
127    54
128    54
134    54
147    54
35    55
70    55
72    55
74    55
76    55
78    55
106    55
108    55
110    55
112    55
126    55
127    55
128    55
134    55
35    57
70    57
72    57
74    57
76    57
78    57
106    57
108    57
110    57
112    57
126    57
127    57
128    57
134    57
146    57
35    58
72    58
74    58
76    58
78    58
108    58
110    58
112    58
126    58
127    58
128    58
134    58
35    60
72    60
74    60
76    60
108    60
110    60
112    60
126    60
128    60
134    60
35    61
64    61
72    61
86    61
108    61
126    61
127    61
133    61
134    61
145    61
147    61
35    62
69    62
72    62
84    62
108    62
126    62
127    62
133    62
134    62
146    62
147    62
34    63
71    63
78    63
107    63
122    63
133    63
34    64
35    64
117    64
73    65
109    65
117    65
130    65
139    65
140    65
143    65
146    65
70    66
72    66
74    66
106    66
108    66
110    66
126    66
128    66
131    66
132    66
134    66
72    67
74    67
108    67
110    67
121    67
123    67
126    67
128    67
132    67
134    67
71    70
107    70
117    70
127    70
141    70
143    70
146    70
72    71
108    71
134    71
34    72
117    72
122    72
21    73
70    73
72    73
75    73
84    73
104    73
106    73
108    73
111    73
122    73
126    73
127    73
134    73
10    74
12    74
13    74
14    74
15    74
16    74
17    74
18    74
19    74
20    74
21    74
22    74
23    74
24    74
25    74
26    74
27    74
30    74
31    74
32    74
33    74
38    74
39    74
40    74
47    74
48    74
52    74
53    74
54    74
55    74
56    74
57    74
58    74
59    74
60    74
61    74
62    74
79    74
80    74
81    74
82    74
85    74
97    74
98    74
99    74
100    74
101    74
102    74
103    74
104    74
105    74
121    74
70    75
73    75
106    75
109    75
111    75
127    75
70    76
73    76
75    76
106    76
109    76
111    76
121    76
122    76
127    76
12    77
117    77
126    77
136    77
146    77
146    78
147    78
152    78
155    78
70    79
72    79
78    79
106    79
108    79
119    79
122    79
126    79
134    79
78    80
72    81
108    81
128    81
134    81
72    82
108    82
134    82
146    82
123    83
155    83
12    84
139    84
140    84
155    84
12    85
84    85
126    85
136    85
139    85
155    85
34    86
136    86
148    86
18    88
21    88
102    88
103    88
104    88
47    89
10    90
12    90
13    90
14    90
15    90
16    90
17    90
18    90
19    90
20    90
21    90
22    90
23    90
24    90
25    90
26    90
27    90
30    90
31    90
32    90
33    90
34    90
38    90
39    90
40    90
41    90
42    90
43    90
47    90
48    90
52    90
53    90
54    90
55    90
56    90
57    90
58    90
59    90
60    90
61    90
62    90
79    90
80    90
81    90
82    90
97    90
98    90
99    90
100    90
101    90
102    90
103    90
104    90
105    90
136    90
139    90
97    91
98    91
99    91
100    91
97    92
98    92
101    92
79    93
97    93
99    93
100    93
101    93
97    94
100    94
98    95
99    96
146    97
144    98
146    98
146    99
145    100
146    101
146    102
76    103
112    103
140    103
146    103
147    103
146    104
146    105
136    106
140    106
143    106
147    106
140    107
141    107
143    107
144    107
146    107
147    107
148    107
117    108
136    108
140    108
141    108
143    108
144    108
146    108
147    108
148    108
136    109
140    109
142    109
143    109
144    109
145    109
146    109
147    109
148    109
155    109
143    110
145    110
146    110
147    110
142    111
144    111
145    111
147    111
142    112
144    112
145    112
147    112
12    113
12    114
34    114
136    114
138    114
140    114
141    114
143    114
146    114
147    114
148    114
149    114
150    114
152    114
155    115
136    116
155    116
136    117
139    117
155    117
139    118
155    118
139    119
140    119
142    119
143    119
147    119
151    119
152    119
155    119
155    120
139    121
140    121
141    122
151    122
140    123
139    124
140    124
141    124
138    125
150    125
155    125
136    126
142    126
139    127
140    127
146    127
147    127
148    127
142    128
145    128
146    128
147    128
136    129
153    129
155    129
136    130
149    133
140    136
143    136
151    136
152    136
153    136
154    136
151    137
155    138
