# Supplementary material for: The origin of motif families in food webs
Source: Sci Rep. 2017 Nov 23;7:16197. doi: 10.1038/s41598-017-15496-1 (PMC5700930; doi:10.1038/s41598-017-15496-1)
Supplement: Supplementary file 14 — Supplementary Dataset 13 [file 41598_2017_15496_MOESM14_ESM.txt]

1    4
2    4
3    4
1    5
2    5
3    5
4    5
4    6
5    6
1    7
2    7
3    7
4    7
2    8
4    8
5    8
6    8
7    8
1    9
2    9
4    9
1    10
7    11
8    11
9    11
10    11
12    11
13    11
14    11
15    11
16    11
17    11
18    11
7    12
8    12
9    12
10    12
11    12
13    12
14    12
15    12
16    12
17    12
18    12
23    12
24    12
1    13
2    13
3    13
4    13
7    13
8    13
9    13
10    13
11    13
14    13
15    13
16    13
17    13
18    13
1    14
7    14
8    14
9    14
10    14
11    14
13    14
15    14
16    14
17    14
18    14
1    15
11    15
12    15
1    16
7    16
8    16
9    16
10    16
11    16
12    16
13    16
14    16
15    16
1    17
15    17
16    17
18    17
1    18
7    18
8    18
9    18
10    18
11    18
12    18
13    18
14    18
15    18
16    18
17    18
1    19
1    20
7    20
8    20
9    20
10    20
11    20
12    20
13    20
14    20
15    20
1    21
7    21
8    21
9    21
10    21
11    21
12    21
13    21
14    21
15    21
23    21
24    21
25    21
26    21
1    22
3    22
4    22
7    22
8    22
9    22
10    22
11    22
12    22
13    22
14    22
15    22
19    22
20    22
23    22
24    22
25    22
26    22
7    23
8    23
9    23
10    23
11    23
12    23
13    23
14    23
15    23
1    24
7    24
8    24
9    24
10    24
11    24
12    24
13    24
14    24
15    24
25    24
1    25
7    25
8    25
9    25
10    25
11    25
12    25
13    25
14    25
15    25
24    25
3    26
4    26
19    26
20    26
21    26
22    26
23    26
24    26
25    26
27    26
29    26
3    27
4    27
7    27
8    27
9    27
10    27
11    27
12    27
13    27
14    27
15    27
19    27
20    27
21    27
22    27
23    27
24    27
25    27
26    27
1    28
3    28
4    28
7    28
8    28
9    28
10    28
11    28
12    28
13    28
14    28
15    28
19    28
20    28
21    28
22    28
23    28
24    28
25    28
26    28
3    29
4    29
7    29
8    29
9    29
10    29
12    29
13    29
14    29
15    29
19    29
20    29
21    29
23    29
24    29
25    29
26    29
27    29
28    29
