# Supplementary material for: The origin of motif families in food webs
Source: Sci Rep. 2017 Nov 23;7:16197. doi: 10.1038/s41598-017-15496-1 (PMC5700930; doi:10.1038/s41598-017-15496-1)
Supplement: Supplementary file 15 — Supplementary Dataset 14 [file 41598_2017_15496_MOESM15_ESM.txt]

33 44
34 44
35 44
36 44
37 44
39 44
39 45
38 46
39 46
40 46
48 46
49 46
50 46
51 46
52 46
53 46
54 46
55 46
56 46
57 46
38 47
39 47
40 47
48 47
49 47
50 47
51 47
52 47
53 47
54 47
55 47
56 47
57 47
39 48
49 48
50 48
51 48
52 48
53 48
54 48
55 48
56 48
57 48
38 49
39 49
40 49
44 49
38 50
39 50
40 50
44 50
39 51
38 52
39 52
40 52
48 52
50 52
51 52
57 52
38 53
39 53
38 54
39 54
38 55
39 55
38 56
39 56
38 57
39 57
40 58
41 58
42 58
43 58
40 59
41 59
42 59
43 59
40 60
41 60
42 60
43 60
40 61
41 61
42 61
43 61
40 62
41 62
42 62
43 62
38 63
39 63
40 63
48 63
49 63
50 63
51 63
52 63
53 63
54 63
55 63
56 63
57 63
33 64
34 64
35 64
36 64
37 64
39 64
40 64
1 65
2 65
3 65
4 65
5 65
6 65
7 65
8 65
9 65
10 65
11 65
12 65
13 65
14 65
15 65
16 65
17 65
18 65
19 65
20 65
21 65
22 65
23 65
24 65
25 65
26 65
27 65
28 65
29 65
30 65
31 65
32 65
40 65
119 66
120 66
121 66
122 66
123 66
124 66
125 66
126 66
127 66
128 66
129 66
130 66
131 66
132 66
133 66
134 66
135 66
136 66
137 66
138 66
139 66
1 67
2 67
3 67
4 67
5 67
6 67
7 67
8 67
9 67
10 67
11 67
12 67
13 67
14 67
15 67
16 67
17 67
18 67
19 67
20 67
21 67
22 67
23 67
24 67
25 67
26 67
27 67
28 67
29 67
30 67
31 67
32 67
40 67
48 67
49 67
50 67
51 67
52 67
53 67
54 67
55 67
56 67
57 67
40 68
48 68
49 68
50 68
51 68
52 68
53 68
54 68
55 68
56 68
57 68
39 69
40 69
43 69
39 70
43 71
43 72
48 73
49 73
50 73
51 73
52 73
53 73
54 73
55 73
56 73
57 73
45 74
48 74
49 74
50 74
51 74
52 74
53 74
54 74
55 74
56 74
57 74
44 75
45 75
46 75
47 75
48 75
49 75
50 75
51 75
52 75
53 75
54 75
55 75
56 75
57 75
58 75
59 75
60 75
61 75
62 75
63 75
64 75
39 76
43 77
43 78
41 79
43 79
39 80
40 80
43 81
43 82
43 83
43 84
43 85
43 86
1 87
2 87
3 87
4 87
5 87
6 87
7 87
8 87
9 87
10 87
11 87
12 87
13 87
14 87
15 87
16 87
17 87
18 87
19 87
20 87
21 87
22 87
23 87
24 87
25 87
26 87
27 87
28 87
29 87
30 87
31 87
32 87
6 88
39 88
41 88
48 89
49 89
50 89
51 89
52 89
53 89
54 89
55 89
56 89
57 89
39 90
39 91
39 92
39 93
119 94
120 94
121 94
122 94
123 94
124 94
125 94
126 94
127 94
128 94
129 94
130 94
131 94
132 94
133 94
134 94
135 94
136 94
137 94
138 94
139 94
119 95
120 95
121 95
122 95
123 95
124 95
125 95
126 95
127 95
128 95
129 95
130 95
131 95
132 95
133 95
134 95
135 95
136 95
137 95
138 95
139 95
119 96
120 96
121 96
122 96
123 96
124 96
125 96
126 96
127 96
128 96
129 96
130 96
131 96
132 96
133 96
134 96
135 96
136 96
137 96
138 96
139 96
39 97
39 98
40 98
39 99
33 100
34 100
35 100
36 100
37 100
39 100
43 100
39 101
40 101
43 102
40 103
40 104
39 105
41 105
43 105
39 106
43 107
39 108
39 109
43 110
39 111
40 112
43 112
41 113
39 114
41 114
43 114
39 115
41 115
38 116
39 116
41 116
349 116
39 117
48 117
49 117
50 117
51 117
52 117
53 117
54 117
55 117
56 117
57 117
39 118
38 119
39 119
42 119
38 120
39 120
42 120
38 121
39 121
42 121
38 122
39 122
42 122
38 123
39 123
42 123
38 124
39 124
42 124
38 125
39 125
42 125
38 126
39 126
42 126
38 127
39 127
42 127
38 128
39 128
42 128
38 129
39 129
42 129
38 130
39 130
42 130
38 131
39 131
42 131
38 132
39 132
42 132
38 133
39 133
42 133
38 134
39 134
42 134
38 135
39 135
42 135
38 136
39 136
42 136
38 137
39 137
42 137
38 138
39 138
42 138
38 139
39 139
42 139
38 140
39 140
43 140
38 141
39 141
43 141
38 142
39 142
43 142
38 143
39 143
43 143
38 144
39 144
43 144
38 145
39 145
43 145
38 146
39 146
43 146
38 147
39 147
43 147
38 148
39 148
43 148
38 149
39 149
43 149
38 150
39 150
43 150
38 151
39 151
43 151
38 152
39 152
43 152
38 153
39 153
43 153
38 154
39 154
43 154
38 155
39 155
43 155
38 156
39 156
43 156
38 157
39 157
43 157
38 158
39 158
43 158
38 159
39 159
43 159
38 160
39 160
43 160
39 161
40 161
48 161
49 161
50 161
51 161
52 161
53 161
54 161
55 161
56 161
57 161
38 162
39 162
40 162
48 163
49 163
50 163
51 163
52 163
53 163
54 163
55 163
56 163
57 163
285 163
349 163
39 164
40 164
48 164
49 164
50 164
51 164
52 164
53 164
54 164
55 164
56 164
57 164
349 164
38 165
39 165
48 165
49 165
50 165
51 165
52 165
53 165
54 165
55 165
56 165
57 165
38 166
39 166
38 167
39 167
38 168
39 168
38 169
39 169
38 170
39 170
48 170
49 170
50 170
51 170
52 170
53 170
54 170
55 170
56 170
57 170
38 171
39 171
41 171
42 171
38 172
39 172
41 172
42 172
38 173
39 173
41 173
42 173
39 174
43 174
48 174
49 174
50 174
51 174
52 174
53 174
54 174
55 174
56 174
57 174
39 175
33 176
34 176
35 176
36 176
37 176
39 176
162 177
163 177
164 177
165 177
166 177
167 177
168 177
169 177
124 178
129 178
150 179
153 180
209 181
210 181
211 181
212 181
40 182
151 182
170 182
151 183
40 184
151 184
150 185
39 186
41 186
42 186
39 187
41 187
42 187
39 188
41 188
42 188
1 189
2 189
3 189
4 189
5 189
6 189
7 189
8 189
9 189
10 189
11 189
12 189
13 189
14 189
15 189
16 189
17 189
18 189
19 189
20 189
21 189
22 189
23 189
24 189
25 189
26 189
27 189
28 189
29 189
30 189
31 189
32 189
39 189
41 189
33 190
34 190
35 190
36 190
37 190
39 190
41 190
46 190
47 190
48 190
49 190
50 190
51 190
52 190
53 190
54 190
55 190
56 190
57 190
58 190
59 190
60 190
61 190
62 190
168 190
246 190
247 190
349 190
33 191
34 191
35 191
36 191
37 191
39 191
42 191
33 192
34 192
35 192
36 192
37 192
39 192
349 192
39 193
40 193
41 193
33 194
34 194
35 194
36 194
37 194
189 195
190 195
191 195
192 195
193 195
194 195
196 195
197 195
1 196
2 196
3 196
4 196
5 196
6 196
7 196
8 196
9 196
10 196
11 196
12 196
13 196
14 196
15 196
16 196
17 196
18 196
19 196
20 196
21 196
22 196
23 196
24 196
25 196
26 196
27 196
28 196
29 196
30 196
31 196
32 196
38 197
39 197
41 197
43 197
119 198
120 198
121 198
122 198
123 198
124 198
125 198
126 198
127 198
128 198
129 198
130 198
131 198
132 198
133 198
134 198
135 198
136 198
137 198
138 198
139 198
38 199
39 199
41 199
43 199
250 200
251 200
39 201
39 202
1 203
2 203
3 203
4 203
5 203
6 203
7 203
8 203
9 203
10 203
11 203
12 203
13 203
14 203
15 203
16 203
17 203
18 203
19 203
20 203
21 203
22 203
23 203
24 203
25 203
26 203
27 203
28 203
29 203
30 203
31 203
32 203
186 204
187 204
188 204
189 204
190 204
191 204
192 204
38 205
39 205
41 205
43 205
39 206
41 206
43 206
41 207
33 208
34 208
35 208
36 208
37 208
40 208
43 208
39 209
39 210
48 210
49 210
50 210
51 210
52 210
53 210
54 210
55 210
56 210
57 210
39 211
48 211
49 211
50 211
51 211
52 211
53 211
54 211
55 211
56 211
57 211
39 212
191 213
214 213
215 213
216 213
217 213
218 213
219 213
220 213
221 213
222 213
223 213
224 213
225 213
226 213
227 213
251 213
39 214
41 214
43 214
39 215
41 215
43 215
41 216
43 216
227 216
39 217
41 217
43 217
39 218
43 218
213 218
214 218
215 218
216 218
217 218
219 218
220 218
221 218
222 218
223 218
224 218
225 218
226 218
227 218
236 218
39 219
41 219
43 219
179 219
189 219
190 219
227 219
242 219
285 219
33 220
34 220
35 220
36 220
37 220
43 220
43 221
179 221
189 221
190 221
242 221
285 221
39 222
43 222
39 223
41 223
43 223
39 224
41 224
43 224
227 224
41 225
43 225
39 226
41 226
43 226
43 227
39 228
43 228
48 228
49 228
50 228
51 228
52 228
53 228
54 228
55 228
56 228
57 228
246 228
247 228
285 228
179 229
180 229
181 229
182 229
189 229
190 229
191 229
193 229
196 229
197 229
200 229
201 229
202 229
210 229
231 229
236 229
239 229
241 229
242 229
244 229
252 229
255 229
256 229
285 229
43 230
1 231
2 231
3 231
4 231
5 231
6 231
7 231
8 231
9 231
10 231
11 231
12 231
13 231
14 231
15 231
16 231
17 231
18 231
19 231
20 231
21 231
22 231
23 231
24 231
25 231
26 231
27 231
28 231
29 231
30 231
31 231
32 231
41 231
43 231
174 231
189 231
190 231
215 231
230 231
236 231
242 231
285 231
43 232
190 232
191 232
208 232
209 232
210 232
212 232
215 232
239 232
246 232
247 232
43 233
119 233
120 233
121 233
122 233
123 233
124 233
125 233
126 233
127 233
128 233
129 233
130 233
131 233
132 233
133 233
134 233
135 233
136 233
137 233
138 233
139 233
170 233
43 234
229 234
236 234
33 235
34 235
35 235
36 235
37 235
39 235
33 236
34 236
35 236
36 236
37 236
1 237
2 237
3 237
4 237
5 237
6 237
7 237
8 237
9 237
10 237
11 237
12 237
13 237
14 237
15 237
16 237
17 237
18 237
19 237
20 237
21 237
22 237
23 237
24 237
25 237
26 237
27 237
28 237
29 237
30 237
31 237
32 237
140 237
141 237
142 237
143 237
144 237
145 237
146 237
147 237
148 237
149 237
150 237
151 237
152 237
153 237
154 237
155 237
156 237
157 237
158 237
159 237
160 237
161 237
162 237
194 237
210 237
43 238
1 239
2 239
3 239
4 239
5 239
6 239
7 239
8 239
9 239
10 239
11 239
12 239
13 239
14 239
15 239
16 239
17 239
18 239
19 239
20 239
21 239
22 239
23 239
24 239
25 239
26 239
27 239
28 239
29 239
30 239
31 239
32 239
1 240
2 240
3 240
4 240
5 240
6 240
7 240
8 240
9 240
10 240
11 240
12 240
13 240
14 240
15 240
16 240
17 240
18 240
19 240
20 240
21 240
22 240
23 240
24 240
25 240
26 240
27 240
28 240
29 240
30 240
31 240
32 240
119 240
120 240
121 240
122 240
123 240
124 240
125 240
126 240
127 240
128 240
129 240
130 240
131 240
132 240
133 240
134 240
135 240
136 240
137 240
138 240
139 240
140 240
141 240
142 240
143 240
144 240
145 240
146 240
147 240
148 240
149 240
150 240
151 240
152 240
153 240
154 240
155 240
156 240
157 240
158 240
159 240
160 240
194 240
210 240
190 241
197 241
210 241
211 241
229 241
232 241
237 241
239 241
176 242
190 242
194 242
210 242
211 242
229 242
230 242
231 242
232 242
233 242
234 242
239 242
194 243
229 243
230 243
231 243
232 243
233 243
234 243
239 243
242 243
244 243
255 243
189 244
190 244
192 244
193 244
194 244
229 244
239 244
255 244
1 245
2 245
3 245
4 245
5 245
6 245
7 245
8 245
9 245
10 245
11 245
12 245
13 245
14 245
15 245
16 245
17 245
18 245
19 245
20 245
21 245
22 245
23 245
24 245
25 245
26 245
27 245
28 245
29 245
30 245
31 245
32 245
46 245
47 245
119 245
120 245
121 245
122 245
123 245
124 245
125 245
126 245
127 245
128 245
129 245
130 245
131 245
132 245
133 245
134 245
135 245
136 245
137 245
138 245
139 245
213 245
214 245
215 245
216 245
217 245
218 245
219 245
220 245
221 245
222 245
223 245
224 245
225 245
226 245
227 245
229 245
230 245
231 245
232 245
233 245
234 245
236 245
239 245
246 245
247 245
349 245
39 246
43 246
48 246
49 246
50 246
51 246
52 246
53 246
54 246
55 246
56 246
57 246
247 246
285 246
1 247
2 247
3 247
4 247
5 247
6 247
7 247
8 247
9 247
10 247
11 247
12 247
13 247
14 247
15 247
16 247
17 247
18 247
19 247
20 247
21 247
22 247
23 247
24 247
25 247
26 247
27 247
28 247
29 247
30 247
31 247
32 247
46 247
47 247
246 247
349 247
39 248
43 248
44 249
45 249
46 249
47 249
48 249
49 249
50 249
51 249
52 249
53 249
54 249
55 249
56 249
57 249
58 249
59 249
60 249
61 249
62 249
63 249
64 249
170 249
349 249
43 250
43 251
190 252
239 252
43 253
171 253
172 253
173 253
213 253
214 253
215 253
216 253
217 253
218 253
219 253
220 253
221 253
222 253
223 253
224 253
225 253
226 253
227 253
237 253
238 253
239 253
240 253
43 254
171 254
172 254
173 254
213 254
214 254
215 254
216 254
217 254
218 254
219 254
220 254
221 254
222 254
223 254
224 254
225 254
226 254
227 254
237 254
238 254
239 254
240 254
213 255
214 255
215 255
216 255
217 255
218 255
219 255
220 255
221 255
222 255
223 255
224 255
225 255
226 255
227 255
236 255
246 255
285 255
1 256
2 256
3 256
4 256
5 256
6 256
7 256
8 256
9 256
10 256
11 256
12 256
13 256
14 256
15 256
16 256
17 256
18 256
19 256
20 256
21 256
22 256
23 256
24 256
25 256
26 256
27 256
28 256
29 256
30 256
31 256
32 256
41 256
43 256
46 256
47 256
190 256
209 256
220 256
242 256
246 256
247 256
285 256
41 257
43 257
189 257
190 257
209 257
210 257
211 257
212 257
220 257
242 257
246 257
247 257
285 257
349 257
67 258
68 258
101 258
102 258
213 258
214 258
215 258
216 258
217 258
218 258
219 258
220 258
221 258
222 258
223 258
224 258
225 258
226 258
227 258
236 258
242 258
246 258
247 258
1 259
2 259
3 259
4 259
5 259
6 259
7 259
8 259
9 259
10 259
11 259
12 259
13 259
14 259
15 259
16 259
17 259
18 259
19 259
20 259
21 259
22 259
23 259
24 259
25 259
26 259
27 259
28 259
29 259
30 259
31 259
32 259
43 259
213 259
214 259
215 259
216 259
217 259
218 259
219 259
220 259
221 259
222 259
223 259
224 259
225 259
226 259
227 259
246 259
247 259
261 260
262 260
263 260
264 260
265 260
266 260
267 260
268 260
269 260
270 260
271 260
272 260
273 260
274 260
275 260
276 260
277 260
278 260
279 260
280 260
283 260
284 260
285 260
288 260
289 260
290 260
291 260
292 260
293 260
294 260
295 260
296 260
297 260
298 260
299 260
300 260
303 260
304 260
305 260
306 260
307 260
308 260
309 260
310 260
311 260
312 260
313 260
314 260
315 260
316 260
317 260
318 260
319 260
320 260
321 260
322 260
323 260
324 260
325 260
326 260
327 260
328 260
329 260
330 260
331 260
332 260
333 260
334 260
1 261
2 261
3 261
4 261
5 261
6 261
7 261
8 261
9 261
10 261
11 261
12 261
13 261
14 261
15 261
16 261
17 261
18 261
19 261
20 261
21 261
22 261
23 261
24 261
25 261
26 261
27 261
28 261
29 261
30 261
31 261
32 261
33 261
34 261
35 261
36 261
37 261
46 261
47 261
48 261
49 261
50 261
51 261
52 261
53 261
54 261
55 261
56 261
57 261
349 261
1 262
2 262
3 262
4 262
5 262
6 262
7 262
8 262
9 262
10 262
11 262
12 262
13 262
14 262
15 262
16 262
17 262
18 262
19 262
20 262
21 262
22 262
23 262
24 262
25 262
26 262
27 262
28 262
29 262
30 262
31 262
32 262
229 262
230 262
231 262
232 262
233 262
234 262
241 262
242 262
246 262
247 262
248 262
249 262
250 262
261 262
268 262
275 262
301 262
302 262
309 262
324 262
325 262
328 262
329 262
331 262
349 262
46 263
47 263
239 263
261 263
268 263
273 263
276 263
324 263
325 263
327 263
349 263
46 264
47 264
48 264
49 264
50 264
51 264
52 264
53 264
54 264
55 264
56 264
57 264
65 264
66 264
67 264
68 264
69 264
70 264
71 264
72 264
73 264
74 264
75 264
76 264
77 264
78 264
79 264
80 264
81 264
82 264
83 264
84 264
85 264
86 264
87 264
88 264
89 264
90 264
91 264
92 264
93 264
94 264
95 264
96 264
97 264
98 264
99 264
100 264
101 264
102 264
103 264
104 264
105 264
106 264
107 264
108 264
109 264
110 264
111 264
112 264
113 264
114 264
115 264
116 264
117 264
118 264
349 264
46 265
47 265
48 265
49 265
50 265
51 265
52 265
53 265
54 265
55 265
56 265
57 265
246 265
247 265
46 266
47 266
48 266
49 266
50 266
51 266
52 266
53 266
54 266
55 266
56 266
57 266
166 266
246 266
247 266
268 266
276 266
301 266
302 266
324 266
325 266
349 266
1 267
2 267
3 267
4 267
5 267
6 267
7 267
8 267
9 267
10 267
11 267
12 267
13 267
14 267
15 267
16 267
17 267
18 267
19 267
20 267
21 267
22 267
23 267
24 267
25 267
26 267
27 267
28 267
29 267
30 267
31 267
32 267
119 267
120 267
121 267
122 267
123 267
124 267
125 267
126 267
127 267
128 267
129 267
130 267
131 267
132 267
133 267
134 267
135 267
136 267
137 267
138 267
139 267
171 267
172 267
173 267
214 267
215 267
216 267
217 267
218 267
219 267
220 267
221 267
222 267
223 267
224 267
225 267
226 267
227 267
236 267
246 267
247 267
46 268
47 268
48 268
49 268
50 268
51 268
52 268
53 268
54 268
55 268
56 268
57 268
349 268
48 269
49 269
50 269
51 269
52 269
53 269
54 269
55 269
56 269
57 269
246 269
247 269
349 269
46 270
47 270
48 270
49 270
50 270
51 270
52 270
53 270
54 270
55 270
56 270
57 270
65 270
66 270
67 270
68 270
69 270
70 270
71 270
72 270
73 270
74 270
75 270
76 270
77 270
78 270
79 270
80 270
81 270
82 270
83 270
84 270
85 270
86 270
87 270
88 270
89 270
90 270
91 270
92 270
93 270
94 270
95 270
96 270
97 270
98 270
99 270
100 270
101 270
102 270
103 270
104 270
105 270
106 270
107 270
108 270
109 270
110 270
111 270
112 270
113 270
114 270
115 270
116 270
117 270
118 270
214 270
215 270
216 270
217 270
218 270
219 270
220 270
221 270
222 270
223 270
224 270
225 270
226 270
227 270
246 270
247 270
268 270
276 270
301 270
302 270
324 270
325 270
349 270
43 271
214 271
215 271
216 271
217 271
218 271
219 271
220 271
221 271
222 271
223 271
224 271
225 271
226 271
227 271
65 272
66 272
67 272
68 272
69 272
70 272
71 272
72 272
73 272
74 272
75 272
76 272
77 272
78 272
79 272
80 272
81 272
82 272
83 272
84 272
85 272
86 272
87 272
88 272
89 272
90 272
91 272
92 272
93 272
94 272
95 272
96 272
97 272
98 272
99 272
100 272
101 272
102 272
103 272
104 272
105 272
106 272
107 272
108 272
109 272
110 272
111 272
112 272
113 272
114 272
115 272
116 272
117 272
118 272
176 272
177 272
178 272
179 272
180 272
181 272
182 272
183 272
184 272
185 272
186 272
187 272
188 272
189 272
190 272
191 272
192 272
193 272
194 272
195 272
196 272
197 272
198 272
199 272
200 272
201 272
202 272
203 272
204 272
205 272
206 272
207 272
208 272
229 272
230 272
231 272
232 272
233 272
234 272
213 273
214 273
215 273
216 273
217 273
218 273
219 273
220 273
221 273
222 273
223 273
224 273
225 273
226 273
227 273
242 273
246 273
247 273
290 273
349 273
67 274
68 274
101 274
102 274
213 274
214 274
215 274
216 274
217 274
218 274
219 274
220 274
221 274
222 274
223 274
224 274
225 274
226 274
227 274
236 274
242 274
246 274
247 274
349 274
46 275
47 275
67 275
68 275
101 275
102 275
213 275
214 275
215 275
216 275
217 275
218 275
219 275
220 275
221 275
222 275
223 275
224 275
225 275
226 275
227 275
236 275
246 275
247 275
349 275
67 276
68 276
101 276
102 276
213 276
214 276
215 276
216 276
217 276
218 276
219 276
220 276
221 276
222 276
223 276
224 276
225 276
226 276
227 276
1 277
2 277
3 277
4 277
5 277
6 277
7 277
8 277
9 277
10 277
11 277
12 277
13 277
14 277
15 277
16 277
17 277
18 277
19 277
20 277
21 277
22 277
23 277
24 277
25 277
26 277
27 277
28 277
29 277
30 277
31 277
32 277
67 277
68 277
101 277
102 277
46 278
47 278
48 278
49 278
50 278
51 278
52 278
53 278
54 278
55 278
56 278
57 278
209 278
210 278
211 278
212 278
349 278
213 279
214 279
215 279
216 279
217 279
218 279
219 279
220 279
221 279
222 279
223 279
224 279
225 279
226 279
227 279
48 280
49 280
50 280
51 280
52 280
53 280
54 280
55 280
56 280
57 280
46 281
47 281
48 281
49 281
50 281
51 281
52 281
53 281
54 281
55 281
56 281
57 281
209 281
210 281
211 281
212 281
349 281
46 282
47 282
48 282
49 282
50 282
51 282
52 282
53 282
54 282
55 282
56 282
57 282
58 282
59 282
60 282
61 282
62 282
246 282
247 282
349 282
213 283
214 283
215 283
216 283
217 283
218 283
219 283
220 283
221 283
222 283
223 283
224 283
225 283
226 283
227 283
229 283
230 283
231 283
232 283
233 283
234 283
236 283
1 284
2 284
3 284
4 284
5 284
6 284
7 284
8 284
9 284
10 284
11 284
12 284
13 284
14 284
15 284
16 284
17 284
18 284
19 284
20 284
21 284
22 284
23 284
24 284
25 284
26 284
27 284
28 284
29 284
30 284
31 284
32 284
58 284
59 284
60 284
61 284
62 284
67 284
68 284
101 284
102 284
213 284
214 284
215 284
216 284
217 284
218 284
219 284
220 284
221 284
222 284
223 284
224 284
225 284
226 284
227 284
46 285
47 285
48 285
49 285
50 285
51 285
52 285
53 285
54 285
55 285
56 285
57 285
58 285
59 285
60 285
61 285
62 285
349 285
46 286
47 286
48 286
49 286
50 286
51 286
52 286
53 286
54 286
55 286
56 286
57 286
349 286
46 287
47 287
48 287
49 287
50 287
51 287
52 287
53 287
54 287
55 287
56 287
57 287
246 287
247 287
268 287
324 287
325 287
349 287
46 288
47 288
213 288
214 288
215 288
216 288
217 288
218 288
219 288
220 288
221 288
222 288
223 288
224 288
225 288
226 288
227 288
236 288
241 288
242 288
244 288
246 288
247 288
255 288
256 288
257 288
258 288
259 288
268 288
270 288
276 288
290 288
306 288
307 288
308 288
309 288
310 288
311 288
312 288
313 288
324 288
325 288
326 288
329 288
46 289
47 289
48 289
49 289
50 289
51 289
52 289
53 289
54 289
55 289
56 289
57 289
246 289
247 289
349 289
46 290
47 290
103 290
104 290
105 290
190 290
191 290
192 290
193 290
220 290
221 290
229 290
236 290
246 290
247 290
249 290
250 290
255 290
259 290
270 290
273 290
276 290
301 290
302 290
349 290
46 291
47 291
213 291
214 291
215 291
216 291
217 291
218 291
219 291
220 291
221 291
222 291
223 291
224 291
225 291
226 291
227 291
241 291
242 291
246 291
247 291
248 291
349 291
1 292
2 292
3 292
4 292
5 292
6 292
7 292
8 292
9 292
10 292
11 292
12 292
13 292
14 292
15 292
16 292
17 292
18 292
19 292
20 292
21 292
22 292
23 292
24 292
25 292
26 292
27 292
28 292
29 292
30 292
31 292
32 292
65 292
66 292
67 292
68 292
69 292
70 292
71 292
72 292
73 292
74 292
75 292
76 292
77 292
78 292
79 292
80 292
81 292
82 292
83 292
84 292
85 292
86 292
87 292
88 292
89 292
90 292
91 292
92 292
93 292
94 292
95 292
96 292
97 292
98 292
99 292
100 292
101 292
102 292
103 292
104 292
105 292
106 292
107 292
108 292
109 292
110 292
111 292
112 292
113 292
114 292
115 292
116 292
117 292
118 292
140 292
141 292
142 292
143 292
144 292
145 292
146 292
147 292
148 292
149 292
150 292
151 292
152 292
153 292
154 292
155 292
156 292
157 292
158 292
159 292
160 292
166 292
171 292
172 292
173 292
213 292
214 292
215 292
216 292
217 292
218 292
219 292
220 292
221 292
222 292
223 292
224 292
225 292
226 292
227 292
236 292
238 292
239 292
240 292
241 292
242 292
243 292
244 292
245 292
349 292
176 293
177 293
178 293
179 293
180 293
181 293
182 293
183 293
184 293
185 293
186 293
187 293
188 293
189 293
190 293
191 293
192 293
193 293
194 293
195 293
196 293
197 293
198 293
199 293
200 293
201 293
202 293
203 293
204 293
205 293
206 293
207 293
208 293
349 293
241 294
242 294
243 294
244 294
245 294
246 294
247 294
248 294
249 294
250 294
251 294
252 294
253 294
254 294
255 294
256 294
257 294
258 294
259 294
46 295
47 295
48 295
49 295
50 295
51 295
52 295
53 295
54 295
55 295
56 295
57 295
58 295
59 295
60 295
61 295
62 295
209 295
210 295
211 295
212 295
213 295
214 295
215 295
216 295
217 295
218 295
219 295
220 295
221 295
222 295
223 295
224 295
225 295
226 295
227 295
246 295
247 295
290 295
301 295
302 295
349 295
80 296
213 296
214 296
215 296
216 296
217 296
218 296
219 296
220 296
221 296
222 296
223 296
224 296
225 296
226 296
227 296
236 296
246 296
247 296
250 296
253 296
256 296
270 296
301 296
302 296
296 297
309 297
310 297
311 297
312 297
313 297
314 297
186 298
187 298
188 298
189 298
190 298
229 298
230 298
231 298
232 298
233 298
234 298
236 298
241 298
242 298
244 298
248 298
250 298
349 298
58 299
59 299
60 299
61 299
62 299
186 299
187 299
188 299
189 299
190 299
213 299
214 299
215 299
216 299
217 299
218 299
219 299
220 299
221 299
222 299
223 299
224 299
225 299
226 299
227 299
229 299
230 299
231 299
232 299
233 299
234 299
236 299
241 299
242 299
244 299
248 299
250 299
271 299
46 300
47 300
58 300
59 300
60 300
61 300
62 300
119 300
120 300
121 300
122 300
123 300
124 300
125 300
126 300
127 300
128 300
129 300
130 300
131 300
132 300
133 300
134 300
135 300
136 300
137 300
138 300
139 300
171 300
172 300
173 300
186 300
187 300
188 300
189 300
190 300
213 300
214 300
215 300
216 300
217 300
218 300
219 300
220 300
221 300
222 300
223 300
224 300
225 300
226 300
227 300
240 300
241 300
242 300
246 300
247 300
349 300
46 301
47 301
48 301
49 301
50 301
51 301
52 301
53 301
54 301
55 301
56 301
57 301
246 301
247 301
349 301
46 302
47 302
48 302
49 302
50 302
51 302
52 302
53 302
54 302
55 302
56 302
57 302
67 302
68 302
101 302
102 302
246 302
247 302
268 302
273 302
274 302
301 302
324 302
325 302
349 302
46 303
47 303
48 303
49 303
50 303
51 303
52 303
53 303
54 303
55 303
56 303
57 303
67 303
68 303
101 303
102 303
246 303
247 303
268 303
273 303
274 303
275 303
301 303
302 303
324 303
325 303
349 303
46 304
47 304
67 304
68 304
100 304
101 304
102 304
190 304
191 304
192 304
218 304
220 304
242 304
246 304
247 304
249 304
273 304
274 304
278 304
290 304
291 304
293 304
294 304
317 304
331 304
176 305
177 305
178 305
179 305
180 305
181 305
182 305
183 305
184 305
185 305
186 305
187 305
188 305
189 305
190 305
191 305
192 305
193 305
194 305
195 305
196 305
197 305
198 305
199 305
200 305
201 305
202 305
203 305
204 305
205 305
206 305
207 305
208 305
229 305
230 305
231 305
232 305
233 305
234 305
236 305
243 305
246 305
247 305
290 305
301 305
302 305
309 305
310 305
311 305
312 305
313 305
330 305
331 305
1 306
2 306
3 306
4 306
5 306
6 306
7 306
8 306
9 306
10 306
11 306
12 306
13 306
14 306
15 306
16 306
17 306
18 306
19 306
20 306
21 306
22 306
23 306
24 306
25 306
26 306
27 306
28 306
29 306
30 306
31 306
32 306
46 306
47 306
246 306
247 306
349 306
65 307
66 307
67 307
68 307
69 307
70 307
71 307
72 307
73 307
74 307
75 307
76 307
77 307
78 307
79 307
80 307
81 307
82 307
83 307
84 307
85 307
86 307
87 307
88 307
89 307
90 307
91 307
92 307
93 307
94 307
95 307
96 307
97 307
98 307
99 307
100 307
101 307
102 307
103 307
104 307
105 307
106 307
107 307
108 307
109 307
110 307
111 307
112 307
113 307
114 307
115 307
116 307
117 307
118 307
209 307
210 307
211 307
212 307
1 308
2 308
3 308
4 308
5 308
6 308
7 308
8 308
9 308
10 308
11 308
12 308
13 308
14 308
15 308
16 308
17 308
18 308
19 308
20 308
21 308
22 308
23 308
24 308
25 308
26 308
27 308
28 308
29 308
30 308
31 308
32 308
46 308
47 308
58 308
59 308
60 308
61 308
62 308
174 308
190 308
191 308
192 308
213 308
214 308
215 308
216 308
217 308
218 308
219 308
220 308
221 308
222 308
223 308
224 308
225 308
226 308
227 308
236 308
246 308
247 308
273 308
274 308
277 308
278 308
279 308
280 308
283 308
284 308
285 308
349 308
25 309
46 309
47 309
48 309
49 309
50 309
51 309
52 309
53 309
54 309
55 309
56 309
57 309
65 309
66 309
67 309
68 309
69 309
70 309
71 309
72 309
73 309
74 309
75 309
76 309
77 309
78 309
79 309
80 309
81 309
82 309
83 309
84 309
85 309
86 309
87 309
88 309
89 309
90 309
91 309
92 309
93 309
94 309
95 309
96 309
97 309
98 309
99 309
100 309
101 309
102 309
103 309
104 309
105 309
106 309
107 309
108 309
109 309
110 309
111 309
112 309
113 309
114 309
115 309
116 309
117 309
118 309
176 309
177 309
178 309
179 309
180 309
181 309
182 309
183 309
184 309
185 309
186 309
187 309
188 309
189 309
190 309
191 309
192 309
193 309
194 309
195 309
196 309
197 309
198 309
199 309
200 309
201 309
202 309
203 309
204 309
205 309
206 309
207 309
208 309
213 309
214 309
215 309
216 309
217 309
218 309
219 309
220 309
221 309
222 309
223 309
224 309
225 309
226 309
227 309
236 309
241 309
242 309
243 309
244 309
245 309
246 309
247 309
248 309
249 309
250 309
251 309
252 309
253 309
254 309
255 309
256 309
257 309
258 309
259 309
268 309
324 309
325 309
349 309
190 310
191 310
192 310
213 310
214 310
215 310
216 310
217 310
218 310
219 310
220 310
221 310
222 310
223 310
224 310
225 310
226 310
227 310
229 310
230 310
231 310
232 310
233 310
234 310
236 310
67 311
68 311
101 311
102 311
176 311
177 311
178 311
179 311
180 311
181 311
182 311
183 311
184 311
185 311
186 311
187 311
188 311
189 311
190 311
191 311
192 311
193 311
194 311
195 311
196 311
197 311
198 311
199 311
200 311
201 311
202 311
203 311
204 311
205 311
206 311
207 311
208 311
213 311
214 311
215 311
216 311
217 311
218 311
219 311
220 311
221 311
222 311
223 311
224 311
225 311
226 311
227 311
246 311
247 311
349 311
46 312
47 312
67 312
68 312
101 312
102 312
176 312
177 312
178 312
179 312
180 312
181 312
182 312
183 312
184 312
185 312
186 312
187 312
188 312
189 312
190 312
191 312
192 312
193 312
194 312
195 312
196 312
197 312
198 312
199 312
200 312
201 312
202 312
203 312
204 312
205 312
206 312
207 312
208 312
213 312
214 312
215 312
216 312
217 312
218 312
219 312
220 312
221 312
222 312
223 312
224 312
225 312
226 312
227 312
236 312
246 312
247 312
290 312
46 313
47 313
65 313
66 313
67 313
68 313
69 313
70 313
71 313
72 313
73 313
74 313
75 313
76 313
77 313
78 313
79 313
80 313
81 313
82 313
83 313
84 313
85 313
86 313
87 313
88 313
89 313
90 313
91 313
92 313
93 313
94 313
95 313
96 313
97 313
98 313
99 313
100 313
101 313
102 313
103 313
104 313
105 313
106 313
107 313
108 313
109 313
110 313
111 313
112 313
113 313
114 313
115 313
116 313
117 313
118 313
176 313
177 313
178 313
179 313
180 313
181 313
182 313
183 313
184 313
185 313
186 313
187 313
188 313
189 313
190 313
191 313
192 313
193 313
194 313
195 313
196 313
197 313
198 313
199 313
200 313
201 313
202 313
203 313
204 313
205 313
206 313
207 313
208 313
213 313
214 313
215 313
216 313
217 313
218 313
219 313
220 313
221 313
222 313
223 313
224 313
225 313
226 313
227 313
235 313
236 313
240 313
246 313
247 313
248 313
249 313
250 313
252 313
255 313
258 313
268 313
301 313
302 313
324 313
325 313
65 314
66 314
67 314
68 314
69 314
70 314
71 314
72 314
73 314
74 314
75 314
76 314
77 314
78 314
79 314
80 314
81 314
82 314
83 314
84 314
85 314
86 314
87 314
88 314
89 314
90 314
91 314
92 314
93 314
94 314
95 314
96 314
97 314
98 314
99 314
100 314
101 314
102 314
103 314
104 314
105 314
106 314
107 314
108 314
109 314
110 314
111 314
112 314
113 314
114 314
115 314
116 314
117 314
118 314
213 314
214 314
215 314
216 314
217 314
218 314
219 314
220 314
221 314
222 314
223 314
224 314
225 314
226 314
227 314
229 314
230 314
231 314
232 314
233 314
234 314
236 314
273 314
274 314
277 314
278 314
279 314
280 314
283 314
284 314
285 314
213 315
214 315
215 315
216 315
217 315
218 315
219 315
220 315
221 315
222 315
223 315
224 315
225 315
226 315
227 315
273 315
274 315
277 315
278 315
279 315
280 315
283 315
284 315
285 315
65 316
66 316
67 316
68 316
69 316
70 316
71 316
72 316
73 316
74 316
75 316
76 316
77 316
78 316
79 316
80 316
81 316
82 316
83 316
84 316
85 316
86 316
87 316
88 316
89 316
90 316
91 316
92 316
93 316
94 316
95 316
96 316
97 316
98 316
99 316
100 316
101 316
102 316
103 316
104 316
105 316
106 316
107 316
108 316
109 316
110 316
111 316
112 316
113 316
114 316
115 316
116 316
117 316
118 316
273 316
274 316
277 316
278 316
279 316
280 316
283 316
284 316
285 316
65 317
66 317
67 317
68 317
69 317
70 317
71 317
72 317
73 317
74 317
75 317
76 317
77 317
78 317
79 317
80 317
81 317
82 317
83 317
84 317
85 317
86 317
87 317
88 317
89 317
90 317
91 317
92 317
93 317
94 317
95 317
96 317
97 317
98 317
99 317
100 317
101 317
102 317
103 317
104 317
105 317
106 317
107 317
108 317
109 317
110 317
111 317
112 317
113 317
114 317
115 317
116 317
117 317
118 317
176 317
177 317
178 317
179 317
180 317
181 317
182 317
183 317
184 317
185 317
186 317
187 317
188 317
189 317
190 317
191 317
192 317
193 317
194 317
195 317
196 317
197 317
198 317
199 317
200 317
201 317
202 317
203 317
204 317
205 317
206 317
207 317
208 317
213 317
214 317
215 317
216 317
217 317
218 317
219 317
220 317
221 317
222 317
223 317
224 317
225 317
226 317
227 317
349 317
1 318
2 318
3 318
4 318
5 318
6 318
7 318
8 318
9 318
10 318
11 318
12 318
13 318
14 318
15 318
16 318
17 318
18 318
19 318
20 318
21 318
22 318
23 318
24 318
25 318
26 318
27 318
28 318
29 318
30 318
31 318
32 318
33 318
34 318
35 318
36 318
37 318
43 318
65 318
66 318
67 318
68 318
69 318
70 318
71 318
72 318
73 318
74 318
75 318
76 318
77 318
78 318
79 318
80 318
81 318
82 318
83 318
84 318
85 318
86 318
87 318
88 318
89 318
90 318
91 318
92 318
93 318
94 318
95 318
96 318
97 318
98 318
99 318
100 318
101 318
102 318
103 318
104 318
105 318
106 318
107 318
108 318
109 318
110 318
111 318
112 318
113 318
114 318
115 318
116 318
117 318
118 318
33 319
34 319
35 319
36 319
37 319
48 319
49 319
50 319
51 319
52 319
53 319
54 319
55 319
56 319
57 319
349 319
80 320
213 320
214 320
215 320
216 320
217 320
218 320
219 320
220 320
221 320
222 320
223 320
224 320
225 320
226 320
227 320
229 320
230 320
231 320
232 320
233 320
234 320
236 320
239 320
241 320
242 320
245 320
246 320
247 320
248 320
250 320
256 320
262 320
268 320
276 320
278 320
280 320
286 320
287 320
290 320
301 320
302 320
307 320
308 320
309 320
310 320
313 320
317 320
324 320
325 320
327 320
328 320
331 320
332 320
349 320
218 321
219 321
220 321
246 321
247 321
253 321
254 321
258 321
259 321
276 321
289 321
291 321
301 321
302 321
327 321
332 321
349 321
1 322
2 322
3 322
4 322
5 322
6 322
7 322
8 322
9 322
10 322
11 322
12 322
13 322
14 322
15 322
16 322
17 322
18 322
19 322
20 322
21 322
22 322
23 322
24 322
25 322
26 322
27 322
28 322
29 322
30 322
31 322
32 322
46 322
47 322
48 322
49 322
50 322
51 322
52 322
53 322
54 322
55 322
56 322
57 322
58 322
59 322
60 322
61 322
62 322
67 322
68 322
101 322
102 322
165 322
246 322
247 322
312 322
349 322
67 323
68 323
101 323
102 323
246 323
247 323
349 323
49 324
50 324
51 324
52 324
53 324
54 324
55 324
56 324
57 324
268 324
301 324
302 324
325 324
268 325
301 325
302 325
324 325
1 326
2 326
3 326
4 326
5 326
6 326
7 326
8 326
9 326
10 326
11 326
12 326
13 326
14 326
15 326
16 326
17 326
18 326
19 326
20 326
21 326
22 326
23 326
24 326
25 326
26 326
27 326
28 326
29 326
30 326
31 326
32 326
58 326
59 326
60 326
61 326
62 326
65 326
66 326
67 326
68 326
69 326
70 326
71 326
72 326
73 326
74 326
75 326
76 326
77 326
78 326
79 326
80 326
81 326
82 326
83 326
84 326
85 326
86 326
87 326
88 326
89 326
90 326
91 326
92 326
93 326
94 326
95 326
96 326
97 326
98 326
99 326
100 326
101 326
102 326
103 326
104 326
105 326
106 326
107 326
108 326
109 326
110 326
111 326
112 326
113 326
114 326
115 326
116 326
117 326
118 326
186 326
187 326
188 326
189 326
190 326
213 326
214 326
215 326
216 326
217 326
218 326
219 326
220 326
221 326
222 326
223 326
224 326
225 326
226 326
227 326
229 326
230 326
231 326
232 326
233 326
234 326
236 326
241 326
242 326
243 326
244 326
245 326
246 326
247 326
248 326
249 326
250 326
251 326
252 326
253 326
254 326
255 326
256 326
257 326
258 326
259 326
349 326
1 327
2 327
3 327
4 327
5 327
6 327
7 327
8 327
9 327
10 327
11 327
12 327
13 327
14 327
15 327
16 327
17 327
18 327
19 327
20 327
21 327
22 327
23 327
24 327
25 327
26 327
27 327
28 327
29 327
30 327
31 327
32 327
49 327
50 327
51 327
52 327
53 327
54 327
55 327
56 327
57 327
65 327
66 327
67 327
68 327
69 327
70 327
71 327
72 327
73 327
74 327
75 327
76 327
77 327
78 327
79 327
80 327
81 327
82 327
83 327
84 327
85 327
86 327
87 327
88 327
89 327
90 327
91 327
92 327
93 327
94 327
95 327
96 327
97 327
98 327
99 327
100 327
101 327
102 327
103 327
104 327
105 327
106 327
107 327
108 327
109 327
110 327
111 327
112 327
113 327
114 327
115 327
116 327
117 327
118 327
171 327
172 327
173 327
186 327
187 327
188 327
189 327
213 327
214 327
215 327
216 327
217 327
218 327
219 327
220 327
221 327
222 327
223 327
224 327
225 327
226 327
227 327
243 327
246 327
247 327
276 327
278 327
301 327
302 327
331 327
349 327
46 328
47 328
48 328
49 328
50 328
51 328
52 328
53 328
54 328
55 328
56 328
57 328
58 328
59 328
60 328
61 328
62 328
67 328
68 328
101 328
102 328
246 328
247 328
349 328
46 329
47 329
48 329
49 329
50 329
51 329
52 329
53 329
54 329
55 329
56 329
57 329
67 329
68 329
101 329
102 329
246 329
247 329
268 329
276 329
301 329
302 329
324 329
325 329
46 330
47 330
48 330
49 330
50 330
51 330
52 330
53 330
54 330
55 330
56 330
57 330
65 330
66 330
67 330
68 330
69 330
70 330
71 330
72 330
73 330
74 330
75 330
76 330
77 330
78 330
79 330
80 330
81 330
82 330
83 330
84 330
85 330
86 330
87 330
88 330
89 330
90 330
91 330
92 330
93 330
94 330
95 330
96 330
97 330
98 330
99 330
100 330
101 330
102 330
103 330
104 330
105 330
106 330
107 330
108 330
109 330
110 330
111 330
112 330
113 330
114 330
115 330
116 330
117 330
118 330
190 330
236 330
246 330
247 330
268 330
276 330
301 330
302 330
324 330
325 330
329 330
331 330
349 330
1 331
2 331
3 331
4 331
5 331
6 331
7 331
8 331
9 331
10 331
11 331
12 331
13 331
14 331
15 331
16 331
17 331
18 331
19 331
20 331
21 331
22 331
23 331
24 331
25 331
26 331
27 331
28 331
29 331
30 331
31 331
32 331
46 331
47 331
48 331
49 331
50 331
51 331
52 331
53 331
54 331
55 331
56 331
57 331
58 331
59 331
60 331
61 331
62 331
213 331
214 331
215 331
216 331
217 331
218 331
219 331
220 331
221 331
222 331
223 331
224 331
225 331
226 331
227 331
236 331
246 331
247 331
250 331
255 331
268 331
290 331
301 331
302 331
309 331
313 331
324 331
325 331
329 331
332 331
349 331
46 332
48 332
49 332
50 332
51 332
52 332
53 332
54 332
55 332
56 332
57 332
58 332
59 332
60 332
61 332
62 332
65 332
66 332
67 332
68 332
69 332
70 332
71 332
72 332
73 332
74 332
75 332
76 332
77 332
78 332
79 332
80 332
81 332
82 332
83 332
84 332
85 332
86 332
87 332
88 332
89 332
90 332
91 332
92 332
93 332
94 332
95 332
96 332
97 332
98 332
99 332
100 332
101 332
102 332
103 332
104 332
105 332
106 332
107 332
108 332
109 332
110 332
111 332
112 332
113 332
114 332
115 332
116 332
117 332
118 332
190 332
206 332
213 332
220 332
229 332
230 332
231 332
232 332
235 332
236 332
237 332
240 332
242 332
245 332
246 332
247 332
249 332
250 332
253 332
258 332
259 332
268 332
275 332
276 332
289 332
290 332
295 332
296 332
301 332
302 332
309 332
310 332
312 332
313 332
315 332
317 332
321 332
330 332
331 332
1 333
2 333
3 333
4 333
5 333
6 333
7 333
8 333
9 333
10 333
11 333
12 333
13 333
14 333
15 333
16 333
17 333
18 333
19 333
20 333
21 333
22 333
23 333
24 333
25 333
26 333
27 333
28 333
29 333
30 333
31 333
32 333
46 333
47 333
48 333
49 333
50 333
51 333
52 333
53 333
54 333
55 333
56 333
57 333
58 333
59 333
60 333
61 333
62 333
67 333
68 333
101 333
102 333
209 333
210 333
211 333
212 333
268 333
312 333
332 333
349 333
247 334
255 334
268 334
273 334
274 334
46 335
47 335
117 335
246 335
247 335
268 335
289 335
302 335
324 335
325 335
239 336
243 336
258 336
289 336
303 336
304 336
335 336
266 337
268 337
288 337
295 337
302 337
305 337
312 337
324 337
325 337
329 337
330 337
331 337
332 337
186 338
187 338
188 338
189 338
190 338
192 338
193 338
197 338
201 338
210 338
215 338
237 338
239 338
241 338
242 338
344 338
345 338
346 338
347 338
348 338
349 338
193 339
197 339
239 339
241 339
242 339
244 339
252 339
257 339
302 339
193 340
197 340
229 340
239 340
241 340
242 340
244 340
252 340
257 340
302 340
246 341
247 341
268 341
302 341
324 341
325 341
221 342
242 342
246 342
247 342
249 342
268 342
276 342
286 342
289 342
292 342
299 342
302 342
311 342
317 342
220 343
268 343
273 343
274 343
277 343
278 343
279 343
280 343
283 343
284 343
285 343
309 343
310 343
311 343
312 343
313 343
324 343
325 343
