# Supplementary material for: The origin of motif families in food webs
Source: Sci Rep. 2017 Nov 23;7:16197. doi: 10.1038/s41598-017-15496-1 (PMC5700930; doi:10.1038/s41598-017-15496-1)
Supplement: Supplementary file 16 — Supplementary Dataset 15 [file 41598_2017_15496_MOESM16_ESM.txt]

5    6
1    7
2    7
6    7
1    8
2    8
7    8
2    9
7    9
8    9
8    10
9    10
1    11
2    11
7    11
1    12
2    12
7    12
1    13
2    13
7    13
3    14
3    15
3    16
3    17
4    17
3    18
3    19
11    19
12    19
15    19
16    19
18    19
8    20
8    21
1    22
2    22
8    22
1    23
2    23
8    23
14    24
15    24
18    24
12    25
14    25
15    25
18    25
14    26
15    26
16    26
18    26
22    26
15    27
22    27
22    28
23    28
26    28
22    29
18    30
22    30
23    30
29    30
19    31
21    31
22    31
23    31
