# Supplementary material for: The origin of motif families in food webs
Source: Sci Rep. 2017 Nov 23;7:16197. doi: 10.1038/s41598-017-15496-1 (PMC5700930; doi:10.1038/s41598-017-15496-1)
Supplement: Supplementary file 17 — Supplementary Dataset 16 [file 41598_2017_15496_MOESM17_ESM.txt]

1    39
2    39
25    39
29    39
30    39
33    39
34    39
35    39
1    41
39    41
48    41
54    41
1    42
2    42
4    42
6    42
15    42
25    42
30    42
35    42
36    42
37    42
1    43
25    43
37    43
1    44
2    44
19    44
1    45
2    45
19    45
1    46
2    46
25    46
35    46
51    47
52    47
62    47
66    47
1    48
2    48
8    48
20    48
36    48
37    48
1    49
2    49
1    50
16    50
30    50
35    50
1    51
1    52
2    52
10    52
25    52
30    52
1    53
1    54
2    54
20    54
24    54
25    54
37    54
49    55
52    55
60    55
62    55
1    56
2    56
12    57
20    57
37    57
38    57
1    58
2    58
3    58
23    58
31    58
36    58
39    58
40    58
48    58
52    58
54    58
67    58
51    59
52    59
62    59
66    59
1    60
2    60
3    60
16    60
19    60
28    60
35    60
36    60
1    61
2    61
7    61
10    61
14    61
22    61
25    61
30    61
32    61
1    62
2    62
25    62
29    62
30    62
33    62
34    62
35    62
1    63
2    63
8    63
11    63
19    63
27    63
34    63
35    63
1    64
1    65
2    65
8    65
9    65
16    65
17    65
18    65
19    65
25    65
1    66
1    67
12    67
13    67
15    67
16    67
20    67
21    67
25    67
26    67
28    67
30    67
1    68
2    68
5    68
9    68
15    68
28    68
30    68
35    68
1    69
37    69
1    70
16    70
30    70
35    70
1    71
39    71
62    71
39    72
49    72
52    72
62    72
44    75
51    75
52    75
54    75
58    75
64    75
67    75
69    75
74    75
54    76
71    76
1    77
1    78
2    78
68    78
