# Supplementary material for: The origin of motif families in food webs
Source: Sci Rep. 2017 Nov 23;7:16197. doi: 10.1038/s41598-017-15496-1 (PMC5700930; doi:10.1038/s41598-017-15496-1)
Supplement: Supplementary file 18 — Supplementary Dataset 17 [file 41598_2017_15496_MOESM18_ESM.txt]

28    1
33    1
34    1
37    1
41    1
43    1
28    2
30    2
32    2
33    2
34    2
36    2
43    2
28    3
30    3
32    3
33    3
34    3
36    3
37    3
43    3
45    3
81    4
45    5
46    5
50    5
57    5
67    5
68    5
72    5
73    5
74    5
81    5
44    6
45    6
73    6
44    7
46    7
57    7
59    7
67    7
68    7
72    7
73    7
46    8
57    8
67    8
68    8
72    8
73    8
46    9
54    9
59    9
68    9
46    10
57    10
59    10
67    10
46    11
57    11
46    12
67    12
72    12
46    13
57    13
67    13
73    13
46    14
45    15
46    15
50    15
67    15
68    15
44    16
45    16
46    16
57    16
59    16
65    16
67    16
69    16
72    16
77    16
57    17
59    17
67    17
68    17
73    17
27    18
41    18
45    18
46    18
54    18
57    18
59    18
68    18
27    19
41    19
45    19
46    19
54    19
57    19
59    19
7    20
27    20
33    20
41    20
43    20
45    20
68    20
74    20
27    21
41    21
45    21
73    21
74    21
27    22
32    22
34    22
41    22
73    22
27    23
32    23
45    23
27    24
28    24
32    24
45    25
67    25
68    25
72    25
45    26
67    26
69    26
73    26
51    27
44    28
46    28
54    28
57    28
59    28
60    28
51    29
52    29
53    29
36    30
44    30
45    30
46    30
50    30
51    30
53    30
54    30
57    30
59    30
45    31
59    31
44    32
45    32
46    32
51    32
52    32
53    32
54    32
59    32
60    32
61    32
69    32
73    32
44    33
45    33
46    33
50    33
51    33
52    33
53    33
54    33
57    33
59    33
60    33
67    33
73    33
75    33
77    33
81    33
44    34
46    34
50    34
51    34
52    34
57    34
59    34
60    34
61    34
63    34
67    34
73    34
76    34
44    35
45    35
46    35
52    35
54    35
55    35
57    35
59    35
60    35
61    35
66    35
67    35
73    35
76    35
77    35
35    36
44    36
45    36
46    36
52    36
53    36
55    36
57    36
59    36
60    36
61    36
64    36
65    36
73    36
76    36
77    36
78    36
36    37
44    37
45    37
51    37
53    37
54    37
57    37
59    37
60    37
44    38
54    38
59    38
44    39
50    39
53    39
57    39
59    39
67    39
44    40
46    40
52    40
53    40
54    40
57    40
59    40
61    40
62    40
63    40
64    40
65    40
67    40
73    40
74    40
76    40
27    41
28    41
32    41
33    41
36    41
37    41
40    41
44    41
45    41
46    41
47    41
48    41
52    41
53    41
54    41
56    41
57    41
58    41
59    41
60    41
61    41
63    41
64    41
65    41
66    41
68    41
70    41
71    41
72    41
73    41
74    41
77    41
81    41
44    42
45    42
46    42
49    42
52    42
53    42
57    42
59    42
61    42
64    42
73    42
76    42
44    43
45    43
46    43
51    43
52    43
53    43
54    43
57    43
59    43
60    43
67    43
46    44
50    44
52    44
53    44
54    44
57    44
61    44
65    44
67    44
69    44
73    44
75    44
76    44
46    45
53    45
57    45
67    45
72    45
73    45
74    45
75    45
79    45
81    45
45    46
54    46
57    46
60    46
67    46
75    46
80    46
81    46
57    47
75    47
80    47
81    47
82    47
61    48
82    48
61    49
82    50
82    51
82    52
82    53
52    54
81    54
82    54
82    55
82    57
82    58
82    59
82    60
82    61
82    62
82    63
82    64
82    65
82    66
79    67
82    67
81    68
81    69
81    70
67    71
76    71
82    72
82    73
82    74
82    75
82    76
82    77
82    78
