# Supplementary material for: The origin of motif families in food webs
Source: Sci Rep. 2017 Nov 23;7:16197. doi: 10.1038/s41598-017-15496-1 (PMC5700930; doi:10.1038/s41598-017-15496-1)
Supplement: Supplementary file 19 — Supplementary Dataset 18 [file 41598_2017_15496_MOESM19_ESM.txt]

1    7
1    8
1    9
1    10
1    11
1    12
1    16
1    17
1    20
1    21
1    22
1    23
1    24
1    25
1    26
1    27
1    28
1    29
1    30
1    31
1    35
1    41
1    64
2    8
2    9
2    10
2    11
2    12
2    16
2    17
2    20
2    21
2    22
2    23
2    24
2    25
2    26
2    27
2    28
2    29
2    30
2    31
2    35
2    41
3    7
3    8
3    9
3    10
3    11
3    16
3    18
3    19
3    21
3    23
3    24
3    35
3    36
3    37
3    41
3    42
3    58
4    7
4    8
4    9
4    10
4    11
4    13
4    42
4    46
4    47
4    48
4    49
4    50
4    53
4    56
4    58
4    61
4    62
4    63
5    8
5    9
5    10
5    11
5    42
5    56
5    58
5    61
5    63
6    8
6    9
6    10
6    11
6    42
6    46
6    53
6    56
6    58
6    61
6    63
7    18
7    29
7    34
7    38
7    39
7    40
7    42
7    43
7    45
7    49
7    51
7    52
7    56
7    57
7    58
7    59
7    61
7    63
7    64
8    14
8    15
8    18
8    27
8    30
8    31
8    32
8    33
8    34
8    38
8    39
8    40
8    42
8    43
8    45
8    49
8    51
8    52
8    56
8    57
8    58
8    61
8    63
8    64
9    15
9    18
9    27
9    32
9    33
9    34
9    36
9    38
9    39
9    40
9    42
9    43
9    45
9    49
9    51
9    52
9    56
9    57
9    58
9    61
9    63
9    64
10    5
10    8
10    9
10    11
10    12
10    16
10    17
10    18
10    20
10    21
10    22
10    23
10    24
10    25
10    26
10    27
10    28
10    29
10    30
10    31
10    32
10    33
10    34
10    35
10    37
10    38
10    39
10    40
10    42
10    43
10    45
10    49
10    51
10    52
10    56
10    57
10    58
10    61
10    62
10    63
10    64
11    8
11    9
11    12
11    15
11    16
11    17
11    18
11    20
11    21
11    22
11    23
11    25
11    26
11    27
11    28
11    29
11    30
11    31
11    32
11    33
11    34
11    35
11    36
11    39
11    40
11    42
11    43
11    45
11    49
11    51
11    52
11    56
11    57
11    58
11    59
11    61
11    63
11    64
12    14
12    15
12    16
12    18
12    20
12    21
12    22
12    23
12    25
12    26
12    27
12    28
12    29
12    30
12    31
12    32
12    33
12    34
12    35
12    36
12    39
12    40
12    42
12    43
12    45
12    49
12    51
12    52
12    56
12    57
12    58
12    61
12    63
12    64
13    14
13    18
13    23
13    27
13    28
13    30
13    31
13    32
13    36
13    38
13    39
13    40
13    42
13    43
13    44
13    45
13    47
13    49
13    50
13    52
13    57
13    58
13    60
13    61
13    62
13    63
13    64
14    18
14    32
14    39
14    40
14    44
14    45
14    47
14    49
14    50
14    52
14    57
14    58
14    61
14    62
14    63
14    64
15    45
15    51
15    52
15    64
16    14
16    15
16    18
16    27
16    32
16    33
16    34
16    38
16    45
16    51
16    52
16    56
16    57
16    58
16    61
16    63
16    64
17    45
17    51
17    52
17    64
18    45
18    51
18    52
18    64
19    14
19    15
19    18
19    27
19    32
19    33
19    34
19    38
19    42
19    43
19    51
19    52
19    56
19    57
19    58
19    61
19    63
19    64
20    14
20    15
20    18
20    27
20    32
20    33
20    34
20    38
20    45
20    51
20    52
20    56
20    57
20    58
20    61
20    63
20    64
21    14
21    15
21    18
21    27
21    32
21    33
21    34
21    38
21    42
21    43
21    51
21    52
21    56
21    57
21    58
21    61
21    63
21    64
22    14
22    15
22    18
22    27
22    32
22    33
22    34
22    38
22    42
22    43
22    51
22    52
22    56
22    57
22    58
22    61
22    63
22    64
23    14
23    15
23    18
23    27
23    32
23    33
23    34
23    38
23    42
23    43
23    51
23    52
23    56
23    57
23    58
23    61
23    63
23    64
24    14
24    15
24    18
24    27
24    32
24    33
24    34
24    38
24    42
24    43
24    51
24    52
24    56
24    57
24    58
24    61
24    63
24    64
25    15
25    32
25    38
25    42
25    43
25    45
25    51
25    52
25    56
25    57
25    58
25    61
25    63
25    64
26    15
26    32
26    45
26    51
26    52
26    64
27    15
27    45
27    51
27    52
27    64
28    15
28    45
28    51
28    52
28    64
29    15
29    45
29    51
29    52
29    64
30    15
30    45
30    51
30    52
30    64
31    15
31    45
31    51
31    52
31    64
32    45
32    51
32    52
32    64
33    15
33    45
33    51
33    52
33    64
34    45
34    51
34    52
34    64
35    15
35    27
35    32
35    33
35    34
35    38
35    42
35    43
35    51
35    52
35    56
35    57
35    58
35    61
35    63
35    64
36    42
36    43
36    45
36    56
36    57
36    58
36    61
36    63
36    64
37    56
37    57
37    58
37    61
37    64
38    43
38    45
38    49
38    61
38    64
39    18
39    42
39    43
39    45
39    49
39    51
39    61
39    64
40    18
40    38
40    42
40    45
40    49
40    51
40    56
40    57
40    58
40    61
40    63
40    64
41    36
41    42
41    64
42    43
42    50
42    52
42    59
42    64
43    42
43    45
43    50
43    52
43    63
43    64
44    43
44    45
44    50
44    52
44    61
44    63
44    64
45    42
45    52
45    55
45    64
46    43
46    45
46    52
46    54
46    55
46    64
47    43
47    52
47    54
47    55
47    57
47    59
47    61
47    64
48    45
48    52
48    54
48    55
48    64
49    55
49    64
50    64
51    64
52    54
52    64
53    45
53    54
53    55
53    64
54    64
55    64
56    45
56    49
56    50
56    52
56    63
56    64
57    45
57    49
57    50
57    52
57    63
57    64
58    45
58    49
58    50
58    52
58    63
58    64
59    49
59    50
59    52
59    63
59    64
60    49
60    50
60    52
60    63
60    64
61    49
61    50
61    52
61    63
61    64
62    47
62    49
62    50
62    52
62    63
62    64
63    47
63    49
63    50
63    52
63    54
63    64
64    1
64    9
64    10
64    11
64    13
64    19
64    21
64    22
64    23
64    24
64    35
