# Supplementary material for: The origin of motif families in food webs
Source: Sci Rep. 2017 Nov 23;7:16197. doi: 10.1038/s41598-017-15496-1 (PMC5700930; doi:10.1038/s41598-017-15496-1)
Supplement: Supplementary file 20 — Supplementary Dataset 19 [file 41598_2017_15496_MOESM20_ESM.txt]

1    59
2    59
4    59
5    59
6    59
11    59
12    59
16    59
17    59
19    59
20    59
22    59
23    59
24    59
26    59
27    59
29    59
30    59
31    59
32    59
33    59
34    59
37    59
41    59
42    59
44    59
45    59
46    59
47    59
48    59
50    59
51    59
52    59
53    59
56    59
57    59
65    59
67    59
71    59
78    59
95    59
1    60
3    60
4    60
6    60
11    60
12    60
13    60
14    60
15    60
16    60
17    60
19    60
20    60
22    60
23    60
25    60
26    60
28    60
29    60
32    60
33    60
34    60
37    60
40    60
41    60
47    60
50    60
51    60
52    60
53    60
2    61
58    61
67    61
78    61
1    62
3    62
4    62
11    62
12    62
16    62
19    62
22    62
23    62
25    62
27    62
33    62
37    62
39    62
41    62
42    62
44    62
45    62
50    62
51    62
52    62
54    62
56    62
58    62
67    62
88    62
1    63
3    63
4    63
5    63
6    63
11    63
12    63
15    63
16    63
17    63
19    63
20    63
23    63
25    63
26    63
27    63
29    63
32    63
34    63
37    63
40    63
45    63
50    63
51    63
52    63
1    64
9    64
10    64
11    64
12    64
16    64
19    64
20    64
23    64
26    64
27    64
29    64
30    64
31    64
33    64
41    64
42    64
48    64
50    64
51    64
54    64
1    65
11    65
12    65
15    65
16    65
17    65
19    65
20    65
22    65
23    65
26    65
29    65
40    65
42    65
47    65
50    65
51    65
52    65
1    66
11    66
16    66
17    66
19    66
20    66
22    66
23    66
26    66
29    66
40    66
47    66
49    66
50    66
54    66
1    67
5    67
6    67
11    67
12    67
16    67
17    67
23    67
26    67
30    67
33    67
34    67
37    67
42    67
48    67
50    67
51    67
54    67
1    68
10    68
11    68
16    68
42    68
50    68
51    68
86    68
67    69
70    69
1    70
6    70
9    70
10    70
11    70
12    70
16    70
19    70
23    70
30    70
33    70
42    70
43    70
50    70
51    70
55    70
1    71
6    71
11    71
12    71
16    71
17    71
19    71
20    71
22    71
26    71
27    71
28    71
31    71
33    71
40    71
42    71
51    71
57    71
1    72
5    72
6    72
11    72
12    72
16    72
17    72
22    72
23    72
27    72
33    72
34    72
42    72
44    72
51    72
1    73
11    73
15    73
16    73
17    73
19    73
21    73
22    73
23    73
25    73
26    73
27    73
29    73
32    73
33    73
34    73
35    73
36    73
37    73
40    73
42    73
50    73
51    73
56    73
1    74
5    74
6    74
10    74
11    74
12    74
15    74
16    74
19    74
22    74
23    74
25    74
26    74
27    74
29    74
34    74
36    74
37    74
38    74
42    74
46    74
50    74
51    74
55    74
67    75
1    76
5    76
6    76
11    76
12    76
15    76
16    76
17    76
18    76
19    76
20    76
22    76
24    76
26    76
28    76
29    76
31    76
32    76
34    76
40    76
42    76
44    76
47    76
50    76
51    76
58    77
67    77
5    78
6    78
11    78
16    78
17    78
19    78
20    78
22    78
23    78
24    78
27    78
31    78
32    78
33    78
42    78
44    78
51    78
54    78
57    78
1    79
11    79
12    79
16    79
30    79
50    79
51    79
55    79
5    80
10    80
12    80
16    80
23    80
25    80
26    80
27    80
30    80
33    80
34    80
37    80
42    80
50    80
51    80
55    80
1    81
3    81
4    81
6    81
7    81
11    81
12    81
15    81
16    81
19    81
20    81
22    81
23    81
25    81
26    81
28    81
29    81
31    81
33    81
34    81
40    81
44    81
45    81
47    81
51    81
54    81
1    82
5    82
11    82
12    82
16    82
17    82
23    82
32    82
50    82
51    82
1    83
11    83
19    83
22    83
23    83
30    83
32    83
42    83
43    83
1    84
3    84
6    84
19    84
27    84
51    84
1    85
2    85
4    85
5    85
6    85
11    85
12    85
16    85
17    85
19    85
20    85
22    85
23    85
24    85
26    85
27    85
29    85
30    85
31    85
32    85
33    85
34    85
37    85
41    85
42    85
44    85
45    85
46    85
47    85
48    85
50    85
51    85
52    85
53    85
56    85
57    85
65    85
67    85
71    85
78    85
95    85
87    86
1    87
5    87
6    87
11    87
12    87
15    87
16    87
17    87
19    87
20    87
22    87
23    87
26    87
29    87
32    87
36    87
37    87
42    87
46    87
47    87
50    87
51    87
52    87
1    88
11    88
12    88
16    88
17    88
22    88
23    88
26    88
31    88
50    88
51    88
52    88
1    89
11    89
12    89
17    89
23    89
26    89
27    89
32    89
33    89
37    89
42    89
45    89
48    89
50    89
51    89
1    90
10    90
16    90
19    90
23    90
31    90
42    90
43    90
47    90
48    90
50    90
51    90
2    91
58    91
59    91
67    91
71    91
72    91
78    91
87    91
1    92
10    92
25    92
27    92
33    92
34    92
37    92
42    92
49    92
50    92
54    92
1    93
11    93
12    93
16    93
26    93
34    93
37    93
42    93
56    93
1    94
1    95
3    95
5    95
8    95
10    95
11    95
12    95
16    95
17    95
18    95
22    95
23    95
25    95
26    95
27    95
29    95
32    95
33    95
37    95
39    95
40    95
42    95
46    95
48    95
50    95
51    95
1    96
11    96
16    96
23    96
26    96
42    96
50    96
51    96
58    96
1    97
11    97
12    97
16    97
17    97
22    97
23    97
26    97
31    97
50    97
51    97
52    97
2    98
59    98
60    98
63    98
64    98
65    98
66    98
67    98
70    98
71    98
76    98
78    98
84    98
85    98
86    98
89    98
90    98
91    98
94    98
95    98
96    98
97    98
