# Supplementary material for: The origin of motif families in food webs
Source: Sci Rep. 2017 Nov 23;7:16197. doi: 10.1038/s41598-017-15496-1 (PMC5700930; doi:10.1038/s41598-017-15496-1)
Supplement: Supplementary file 21 — Supplementary Dataset 20 [file 41598_2017_15496_MOESM21_ESM.txt]

11    50
46    50
1    51
2    51
3    51
4    51
9    51
12    51
13    51
14    51
17    51
18    51
23    51
24    51
26    51
27    51
28    51
30    51
35    51
39    51
40    51
46    51
47    51
49    51
3    52
56    52
71    52
78    52
2    53
6    53
9    53
12    53
14    53
17    53
18    53
22    53
23    53
24    53
26    53
27    53
30    53
39    53
43    53
47    53
1    54
6    54
7    54
9    54
12    54
13    54
17    54
18    54
20    54
24    54
26    54
27    54
28    54
29    54
32    54
35    54
36    54
38    54
39    54
42    54
46    54
1    55
6    55
12    55
13    55
27    55
28    55
3    56
71    56
1    57
5    57
6    57
8    57
12    57
14    57
15    57
17    57
20    57
21    57
24    57
26    57
27    57
28    57
29    57
35    57
39    57
42    57
44    57
46    57
47    57
49    57
1    58
2    58
13    58
26    58
37    58
46    58
48    58
1    59
1    60
2    60
6    60
9    60
12    60
13    60
16    60
17    60
21    60
24    60
29    60
35    60
36    60
39    60
46    60
47    60
3    61
1    62
6    62
7    62
12    62
16    62
17    62
20    62
24    62
26    62
28    62
29    62
30    62
32    62
39    62
41    62
46    62
47    62
1    64
5    64
6    64
7    64
9    64
12    64
13    64
18    64
24    64
27    64
29    64
34    64
35    64
45    64
1    65
39    65
1    66
9    66
12    66
13    66
29    66
39    66
42    66
1    67
12    67
13    67
17    67
21    67
26    67
27    67
30    67
34    67
35    67
39    67
43    67
46    67
48    67
3    68
62    68
1    70
6    70
9    70
12    70
18    70
23    70
24    70
26    70
28    70
30    70
33    70
34    70
39    70
46    70
1    71
2    71
5    71
7    71
9    71
12    71
13    71
14    71
17    71
21    71
24    71
26    71
27    71
28    71
34    71
35    71
39    71
42    71
46    71
47    71
62    71
1    72
2    72
3    72
5    72
6    72
7    72
8    72
9    72
12    72
13    72
14    72
16    72
17    72
20    72
21    72
24    72
25    72
26    72
27    72
29    72
31    72
35    72
36    72
39    72
42    72
45    72
46    72
47    72
49    72
1    73
2    73
9    73
12    73
13    73
17    73
21    73
27    73
28    73
29    73
39    73
49    73
1    74
13    74
47    74
48    74
49    74
1    75
2    75
6    75
10    75
12    75
13    75
18    75
20    75
28    75
47    75
1    77
2    77
5    77
6    77
9    77
12    77
13    77
17    77
21    77
24    77
28    77
35    77
36    77
37    77
38    77
39    77
41    77
42    77
46    77
62    78
72    78
73    78
2    79
16    79
40    79
1    80
2    80
6    80
12    80
17    80
19    80
27    80
28    80
45    80
1    81
2    81
5    81
6    81
7    81
9    81
12    81
13    81
17    81
21    81
22    81
24    81
26    81
28    81
30    81
32    81
35    81
36    81
43    81
46    81
47    81
1    82
6    82
12    82
13    82
24    82
3    83
52    83
62    83
66    83
73    83
77    83
78    83
81    83
