# Supplementary material for: The origin of motif families in food webs
Source: Sci Rep. 2017 Nov 23;7:16197. doi: 10.1038/s41598-017-15496-1 (PMC5700930; doi:10.1038/s41598-017-15496-1)
Supplement: Supplementary file 22 — Supplementary Dataset 21 [file 41598_2017_15496_MOESM22_ESM.txt]

1    15
2    15
21    15
30    15
33    15
1    16
2    16
2    17
10    17
1    18
2    18
14    18
1    19
1    20
1    21
2    21
4    21
6    21
1    22
2    22
6    22
8    22
10    22
11    22
2    23
6    23
1    24
8    24
1    25
2    25
1    26
2    26
6    26
10    26
21    28
26    28
1    29
2    29
4    29
9    29
1    30
2    30
1    31
6    31
7    31
1    32
2    32
6    32
8    32
10    32
13    32
1    33
6    33
1    34
2    34
1    35
2    35
4    35
5    35
6    35
1    36
2    36
1    37
6    37
1    38
2    38
30    39
35    39
1    40
1    41
2    41
1    42
1    43
2    43
6    43
2    44
21    44
22    44
30    44
33    44
1    45
2    45
4    45
6    45
7    45
8    45
11    45
1    46
2    46
6    46
8    46
2    47
6    47
10    47
11    47
1    48
2    48
3    48
33    48
3    49
18    49
22    49
27    49
29    49
30    49
33    49
34    49
35    49
38    49
43    49
