# Supplementary material for: The origin of motif families in food webs
Source: Sci Rep. 2017 Nov 23;7:16197. doi: 10.1038/s41598-017-15496-1 (PMC5700930; doi:10.1038/s41598-017-15496-1)
Supplement: Supplementary file 23 — Supplementary Dataset 22 [file 41598_2017_15496_MOESM23_ESM.txt]

1 62
2 62
3 62
4 62
5 62
6 62
7 62
8 62
9 62
10 62
11 62
12 62
13 62
14 62
15 62
16 62
17 62
18 62
19 62
20 62
21 62
22 62
23 62
24 62
25 62
26 62
27 62
28 62
29 62
30 62
31 62
32 62
33 62
34 62
35 62
36 62
37 62
38 62
39 62
40 62
41 62
42 62
43 62
44 62
45 62
46 62
47 62
48 62
49 62
50 62
51 62
52 62
53 62
54 62
58 62
1 63
2 63
3 63
4 63
5 63
6 63
7 63
8 63
9 63
10 63
11 63
12 63
13 63
14 63
15 63
16 63
17 63
18 63
19 63
20 63
21 63
22 63
23 63
24 63
25 63
26 63
27 63
28 63
29 63
30 63
31 63
32 63
33 63
34 63
35 63
36 63
37 63
38 63
39 63
40 63
41 63
42 63
43 63
44 63
45 63
46 63
47 63
48 63
49 63
50 63
51 63
52 63
53 63
54 63
58 63
1 64
2 64
3 64
4 64
5 64
6 64
7 64
8 64
9 64
10 64
11 64
12 64
13 64
14 64
15 64
16 64
17 64
18 64
19 64
20 64
21 64
22 64
23 64
24 64
25 64
26 64
27 64
28 64
29 64
30 64
31 64
32 64
33 64
34 64
35 64
36 64
37 64
38 64
39 64
40 64
41 64
42 64
43 64
44 64
45 64
46 64
47 64
48 64
49 64
50 64
51 64
52 64
53 64
54 64
58 64
1 65
2 65
3 65
4 65
5 65
6 65
7 65
8 65
9 65
10 65
11 65
12 65
13 65
14 65
15 65
16 65
17 65
18 65
19 65
20 65
21 65
22 65
23 65
24 65
25 65
26 65
27 65
28 65
29 65
30 65
31 65
32 65
33 65
34 65
35 65
36 65
37 65
38 65
39 65
40 65
41 65
42 65
43 65
44 65
45 65
46 65
47 65
48 65
49 65
50 65
51 65
52 65
53 65
54 65
58 65
1 66
2 66
3 66
4 66
5 66
6 66
7 66
8 66
9 66
10 66
11 66
12 66
13 66
14 66
15 66
16 66
17 66
18 66
19 66
20 66
21 66
22 66
23 66
24 66
25 66
26 66
27 66
28 66
29 66
30 66
31 66
32 66
33 66
34 66
35 66
36 66
37 66
38 66
39 66
40 66
41 66
42 66
43 66
44 66
45 66
46 66
47 66
48 66
49 66
50 66
51 66
52 66
53 66
54 66
58 66
1 67
2 67
3 67
4 67
5 67
6 67
7 67
8 67
9 67
10 67
11 67
12 67
13 67
14 67
15 67
16 67
17 67
18 67
19 67
20 67
21 67
22 67
23 67
24 67
25 67
26 67
27 67
28 67
29 67
30 67
31 67
32 67
33 67
34 67
35 67
36 67
37 67
38 67
39 67
40 67
41 67
42 67
43 67
44 67
45 67
46 67
47 67
48 67
49 67
50 67
51 67
52 67
53 67
54 67
58 67
1 68
2 68
3 68
4 68
5 68
6 68
7 68
8 68
9 68
10 68
11 68
12 68
13 68
14 68
15 68
16 68
17 68
18 68
19 68
20 68
21 68
22 68
23 68
24 68
25 68
26 68
27 68
28 68
29 68
30 68
31 68
32 68
33 68
34 68
35 68
36 68
37 68
38 68
39 68
40 68
41 68
42 68
43 68
44 68
45 68
46 68
47 68
48 68
49 68
50 68
51 68
52 68
53 68
54 68
55 68
56 68
59 68
60 68
61 68
62 68
1 69
2 69
3 69
4 69
5 69
6 69
7 69
8 69
9 69
10 69
11 69
12 69
13 69
14 69
15 69
16 69
17 69
18 69
19 69
20 69
21 69
22 69
23 69
24 69
25 69
26 69
27 69
28 69
29 69
30 69
31 69
32 69
33 69
34 69
35 69
36 69
37 69
38 69
39 69
40 69
41 69
42 69
43 69
44 69
45 69
46 69
47 69
48 69
49 69
50 69
51 69
52 69
53 69
54 69
55 69
56 69
59 69
60 69
61 69
62 69
67 69
118 69
119 69
120 69
121 69
122 69
296 69
297 69
298 69
1 70
2 70
3 70
4 70
5 70
6 70
7 70
8 70
9 70
10 70
11 70
12 70
13 70
14 70
15 70
16 70
17 70
18 70
19 70
20 70
21 70
22 70
23 70
24 70
25 70
26 70
27 70
28 70
29 70
30 70
31 70
32 70
33 70
34 70
35 70
36 70
37 70
38 70
39 70
40 70
41 70
42 70
43 70
44 70
45 70
46 70
47 70
48 70
49 70
50 70
51 70
52 70
53 70
54 70
55 70
56 70
59 70
60 70
61 70
62 70
67 70
118 70
119 70
120 70
121 70
122 70
253 70
254 70
255 70
257 70
296 70
297 70
298 70
1 71
2 71
3 71
4 71
5 71
6 71
7 71
8 71
9 71
10 71
11 71
12 71
13 71
14 71
15 71
16 71
17 71
18 71
19 71
20 71
21 71
22 71
23 71
24 71
25 71
26 71
27 71
28 71
29 71
30 71
31 71
32 71
33 71
34 71
35 71
36 71
37 71
38 71
39 71
40 71
41 71
42 71
43 71
44 71
45 71
46 71
47 71
48 71
49 71
50 71
51 71
52 71
53 71
54 71
55 71
56 71
59 71
60 71
61 71
62 71
67 71
118 71
119 71
120 71
121 71
122 71
296 71
297 71
298 71
1 72
2 72
3 72
4 72
5 72
6 72
7 72
8 72
9 72
10 72
11 72
12 72
13 72
14 72
15 72
16 72
17 72
18 72
19 72
20 72
21 72
22 72
23 72
24 72
25 72
26 72
27 72
28 72
29 72
30 72
31 72
32 72
33 72
34 72
35 72
36 72
37 72
38 72
39 72
40 72
41 72
42 72
43 72
44 72
45 72
46 72
47 72
48 72
49 72
50 72
51 72
52 72
53 72
54 72
58 72
1 73
2 73
3 73
4 73
5 73
6 73
7 73
8 73
9 73
10 73
11 73
12 73
13 73
14 73
15 73
16 73
17 73
18 73
19 73
20 73
21 73
22 73
23 73
24 73
25 73
26 73
27 73
28 73
29 73
30 73
31 73
32 73
33 73
34 73
35 73
36 73
37 73
38 73
39 73
40 73
41 73
42 73
43 73
44 73
45 73
46 73
47 73
48 73
49 73
50 73
51 73
52 73
53 73
54 73
58 73
118 73
119 73
120 73
121 73
122 73
157 73
158 73
159 73
160 73
161 73
162 73
163 73
164 73
165 73
167 73
168 73
169 73
170 73
171 73
172 73
173 73
318 73
319 73
320 73
321 73
322 73
323 73
324 73
326 73
327 73
328 73
329 73
330 73
331 73
332 73
333 73
334 73
336 73
337 73
338 73
339 73
340 73
341 73
342 73
343 73
344 73
346 73
347 73
348 73
349 73
350 73
351 73
1 74
2 74
3 74
4 74
5 74
6 74
7 74
8 74
9 74
10 74
11 74
12 74
13 74
14 74
15 74
16 74
17 74
18 74
19 74
20 74
21 74
22 74
23 74
24 74
25 74
26 74
27 74
28 74
29 74
30 74
31 74
32 74
33 74
34 74
35 74
36 74
37 74
38 74
39 74
40 74
41 74
42 74
43 74
44 74
45 74
46 74
47 74
48 74
49 74
50 74
51 74
52 74
53 74
54 74
58 74
68 74
69 74
70 74
71 74
16 75
21 75
22 75
23 75
38 75
39 75
40 75
41 75
58 75
157 75
158 75
159 75
160 75
161 75
162 75
163 75
164 75
165 75
167 75
168 75
169 75
170 75
171 75
172 75
173 75
227 75
228 75
229 75
230 75
231 75
232 75
233 75
234 75
235 75
237 75
238 75
239 75
240 75
241 75
242 75
243 75
244 75
245 75
247 75
248 75
299 75
300 75
407 75
408 75
409 75
410 75
411 75
412 75
413 75
414 75
416 75
417 75
418 75
419 75
420 75
421 75
422 75
423 75
424 75
426 75
427 75
428 75
429 75
430 75
431 75
432 75
433 75
434 75
436 75
437 75
438 75
439 75
440 75
441 75
442 75
443 75
444 75
446 75
447 75
448 75
449 75
450 75
451 75
452 75
118 76
119 76
120 76
121 76
122 76
1 77
8 77
9 77
10 77
16 77
58 77
72 77
73 77
74 77
75 77
78 77
79 77
80 77
81 77
82 77
83 77
84 77
85 77
87 77
88 77
89 77
90 77
91 77
92 77
93 77
94 77
95 77
97 77
98 77
99 77
100 77
101 77
102 77
103 77
104 77
105 77
107 77
108 77
109 77
110 77
111 77
112 77
113 77
114 77
118 77
119 77
120 77
121 77
122 77
157 77
158 77
159 77
160 77
161 77
162 77
163 77
164 77
165 77
167 77
168 77
169 77
170 77
171 77
172 77
173 77
19 78
202 78
203 78
204 78
205 78
207 78
208 78
209 78
210 78
211 78
212 78
1 79
8 79
9 79
10 79
72 79
73 79
74 79
75 79
77 79
78 79
80 79
81 79
82 79
83 79
84 79
85 79
87 79
88 79
89 79
90 79
91 79
92 79
93 79
94 79
95 79
97 79
98 79
99 79
100 79
101 79
102 79
103 79
104 79
105 79
107 79
108 79
109 79
110 79
111 79
112 79
113 79
114 79
123 79
124 79
125 79
410 79
1 80
8 80
9 80
10 80
12 80
13 80
16 80
19 80
21 80
22 80
23 80
25 80
30 80
31 80
32 80
57 80
58 80
72 80
73 80
74 80
75 80
77 80
78 80
79 80
81 80
82 80
83 80
84 80
85 80
87 80
88 80
89 80
90 80
91 80
92 80
93 80
94 80
95 80
97 80
98 80
99 80
100 80
101 80
102 80
103 80
104 80
105 80
107 80
108 80
109 80
110 80
111 80
112 80
113 80
114 80
127 80
128 80
129 80
130 80
131 80
132 80
133 80
134 80
137 80
138 80
157 80
158 80
159 80
160 80
161 80
162 80
163 80
164 80
165 80
167 80
168 80
169 80
170 80
171 80
172 80
173 80
202 80
203 80
204 80
205 80
207 80
208 80
209 80
210 80
211 80
212 80
227 80
228 80
229 80
230 80
231 80
232 80
233 80
234 80
235 80
237 80
238 80
239 80
240 80
241 80
242 80
243 80
244 80
245 80
247 80
248 80
249 80
250 80
251 80
252 80
267 80
268 80
269 80
270 80
271 80
272 80
318 80
319 80
320 80
321 80
322 80
323 80
324 80
326 80
327 80
328 80
329 80
330 80
331 80
332 80
333 80
334 80
336 80
337 80
338 80
339 80
340 80
341 80
342 80
343 80
344 80
346 80
347 80
348 80
349 80
350 80
351 80
58 81
19 82
202 82
203 82
204 82
205 82
207 82
208 82
209 82
210 82
211 82
212 82
1 83
2 83
3 83
4 83
5 83
6 83
7 83
8 83
9 83
10 83
11 83
12 83
13 83
14 83
15 83
16 83
17 83
18 83
19 83
20 83
21 83
22 83
23 83
24 83
25 83
26 83
27 83
28 83
29 83
30 83
31 83
32 83
33 83
34 83
35 83
36 83
37 83
38 83
39 83
40 83
41 83
42 83
43 83
44 83
45 83
46 83
47 83
48 83
49 83
50 83
51 83
52 83
53 83
54 83
57 83
58 83
72 83
73 83
74 83
75 83
77 83
78 83
79 83
80 83
81 83
82 83
84 83
85 83
87 83
88 83
89 83
90 83
91 83
92 83
93 83
94 83
95 83
97 83
98 83
99 83
100 83
101 83
102 83
103 83
104 83
105 83
107 83
108 83
109 83
110 83
111 83
112 83
113 83
114 83
227 83
228 83
229 83
230 83
231 83
232 83
233 83
234 83
235 83
237 83
238 83
239 83
240 83
241 83
242 83
243 83
244 83
245 83
247 83
248 83
267 83
268 83
269 83
270 83
271 83
272 83
318 83
319 83
320 83
321 83
322 83
323 83
324 83
326 83
327 83
328 83
329 83
330 83
331 83
332 83
333 83
334 83
336 83
337 83
338 83
339 83
340 83
341 83
342 83
343 83
344 83
346 83
347 83
348 83
349 83
350 83
351 83
1 84
2 84
3 84
4 84
5 84
6 84
7 84
8 84
9 84
10 84
11 84
12 84
13 84
14 84
15 84
16 84
17 84
18 84
19 84
20 84
21 84
22 84
23 84
24 84
25 84
26 84
27 84
28 84
29 84
30 84
31 84
32 84
33 84
34 84
35 84
36 84
37 84
38 84
39 84
40 84
41 84
42 84
43 84
44 84
45 84
46 84
47 84
48 84
49 84
50 84
51 84
52 84
53 84
54 84
55 84
56 84
59 84
60 84
61 84
62 84
118 84
119 84
120 84
121 84
122 84
139 84
140 84
141 84
142 84
143 84
144 84
157 84
257 84
296 84
297 84
298 84
388 84
1 85
2 85
3 85
4 85
5 85
6 85
7 85
8 85
9 85
10 85
11 85
12 85
13 85
14 85
15 85
16 85
17 85
18 85
19 85
20 85
21 85
22 85
23 85
24 85
25 85
26 85
27 85
28 85
29 85
30 85
31 85
32 85
33 85
34 85
35 85
36 85
37 85
38 85
39 85
40 85
41 85
42 85
43 85
44 85
45 85
46 85
47 85
48 85
49 85
50 85
51 85
52 85
53 85
54 85
55 85
56 85
59 85
60 85
61 85
62 85
118 85
119 85
120 85
121 85
122 85
3 86
118 86
119 86
120 86
121 86
122 86
139 86
140 86
141 86
142 86
143 86
144 86
157 86
257 86
296 86
297 86
298 86
388 86
3 87
118 87
119 87
120 87
121 87
122 87
139 87
140 87
141 87
142 87
143 87
144 87
157 87
257 87
296 87
297 87
298 87
388 87
3 88
258 88
259 88
260 88
261 88
296 88
297 88
298 88
404 88
1 89
2 89
3 89
4 89
5 89
6 89
7 89
8 89
9 89
10 89
11 89
12 89
13 89
14 89
15 89
16 89
17 89
18 89
19 89
20 89
21 89
22 89
23 89
24 89
25 89
26 89
27 89
28 89
29 89
30 89
31 89
32 89
33 89
34 89
35 89
36 89
37 89
38 89
39 89
40 89
41 89
42 89
43 89
44 89
45 89
46 89
47 89
48 89
49 89
50 89
51 89
52 89
53 89
54 89
57 89
64 89
65 89
67 89
157 89
249 89
250 89
251 89
252 89
267 89
268 89
269 89
270 89
271 89
272 89
318 89
319 89
320 89
321 89
322 89
323 89
324 89
326 89
327 89
328 89
329 89
330 89
331 89
332 89
333 89
334 89
336 89
337 89
338 89
339 89
340 89
341 89
342 89
343 89
344 89
346 89
347 89
348 89
349 89
350 89
351 89
3 90
9 90
25 90
57 90
68 90
69 90
70 90
71 90
87 90
118 90
119 90
120 90
121 90
122 90
139 90
140 90
141 90
142 90
143 90
144 90
157 90
248 90
257 90
267 90
268 90
269 90
270 90
271 90
272 90
296 90
297 90
298 90
388 90
1 91
2 91
3 91
4 91
5 91
6 91
7 91
8 91
9 91
10 91
11 91
12 91
13 91
14 91
15 91
16 91
17 91
18 91
19 91
20 91
21 91
22 91
23 91
24 91
25 91
26 91
27 91
28 91
29 91
30 91
31 91
32 91
33 91
34 91
35 91
36 91
37 91
38 91
39 91
40 91
41 91
42 91
43 91
44 91
45 91
46 91
47 91
48 91
49 91
50 91
51 91
52 91
53 91
54 91
57 91
64 91
65 91
67 91
68 91
69 91
70 91
71 91
139 91
140 91
141 91
142 91
143 91
144 91
153 91
154 91
155 91
227 91
228 91
229 91
230 91
231 91
232 91
233 91
234 91
235 91
237 91
238 91
239 91
240 91
241 91
242 91
243 91
244 91
245 91
247 91
248 91
249 91
250 91
251 91
252 91
267 91
268 91
269 91
270 91
271 91
272 91
318 91
319 91
320 91
321 91
322 91
323 91
324 91
326 91
327 91
328 91
329 91
330 91
331 91
332 91
333 91
334 91
336 91
337 91
338 91
339 91
340 91
341 91
342 91
343 91
344 91
346 91
347 91
348 91
349 91
350 91
351 91
3 92
9 92
25 92
57 92
68 92
69 92
70 92
71 92
87 92
118 92
119 92
120 92
121 92
122 92
139 92
140 92
141 92
142 92
143 92
144 92
157 92
248 92
249 92
250 92
251 92
252 92
257 92
267 92
268 92
269 92
270 92
271 92
272 92
296 92
297 92
298 92
388 92
1 93
2 93
3 93
4 93
5 93
6 93
7 93
8 93
9 93
10 93
11 93
12 93
13 93
14 93
15 93
16 93
17 93
18 93
19 93
20 93
21 93
22 93
23 93
24 93
25 93
26 93
27 93
28 93
29 93
30 93
31 93
32 93
33 93
34 93
35 93
36 93
37 93
38 93
39 93
40 93
41 93
42 93
43 93
44 93
45 93
46 93
47 93
48 93
49 93
50 93
51 93
52 93
53 93
54 93
64 93
65 93
67 93
87 93
118 93
119 93
120 93
121 93
122 93
123 93
124 93
125 93
139 93
140 93
141 93
142 93
143 93
144 93
157 93
248 93
249 93
250 93
251 93
252 93
257 93
296 93
297 93
298 93
388 93
21 94
22 94
23 94
25 94
30 94
31 94
32 94
57 94
68 94
69 94
70 94
71 94
122 94
123 94
124 94
125 94
227 94
228 94
229 94
230 94
231 94
232 94
233 94
234 94
235 94
237 94
238 94
239 94
240 94
241 94
242 94
243 94
244 94
245 94
247 94
248 94
267 94
268 94
269 94
270 94
271 94
272 94
318 94
319 94
320 94
321 94
322 94
323 94
324 94
326 94
327 94
328 94
329 94
330 94
331 94
332 94
333 94
334 94
336 94
337 94
338 94
339 94
340 94
341 94
342 94
343 94
344 94
346 94
347 94
348 94
349 94
350 94
351 94
1 95
2 95
3 95
4 95
5 95
6 95
7 95
8 95
9 95
10 95
11 95
12 95
13 95
14 95
15 95
16 95
17 95
18 95
19 95
20 95
21 95
22 95
23 95
24 95
25 95
26 95
27 95
28 95
29 95
30 95
31 95
32 95
33 95
34 95
35 95
36 95
37 95
38 95
39 95
40 95
41 95
42 95
43 95
44 95
45 95
46 95
47 95
48 95
49 95
50 95
51 95
52 95
53 95
54 95
55 95
56 95
59 95
60 95
61 95
62 95
72 95
73 95
75 95
77 95
78 95
79 95
82 95
83 95
84 95
85 95
87 95
88 95
89 95
90 95
91 95
92 95
93 95
94 95
97 95
98 95
99 95
101 95
102 95
103 95
104 95
105 95
107 95
108 95
109 95
110 95
111 95
112 95
113 95
114 95
1 96
2 96
3 96
4 96
5 96
6 96
7 96
8 96
9 96
10 96
11 96
12 96
13 96
14 96
15 96
16 96
17 96
18 96
19 96
20 96
21 96
22 96
23 96
24 96
25 96
26 96
27 96
28 96
29 96
30 96
31 96
32 96
33 96
34 96
35 96
36 96
37 96
38 96
39 96
40 96
41 96
42 96
43 96
44 96
45 96
46 96
47 96
48 96
49 96
50 96
51 96
52 96
53 96
54 96
55 96
56 96
59 96
60 96
61 96
62 96
72 96
73 96
75 96
77 96
78 96
79 96
82 96
83 96
84 96
85 96
87 96
88 96
89 96
90 96
91 96
92 96
93 96
94 96
95 96
97 96
98 96
99 96
101 96
102 96
103 96
104 96
105 96
107 96
108 96
109 96
110 96
111 96
112 96
113 96
114 96
25 97
57 97
249 97
250 97
251 97
252 97
267 97
268 97
269 97
270 97
271 97
272 97
30 98
31 98
32 98
35 98
36 98
318 98
319 98
320 98
321 98
322 98
323 98
324 98
326 98
327 98
328 98
329 98
330 98
331 98
332 98
333 98
334 98
336 98
337 98
338 98
339 98
340 98
341 98
342 98
343 98
344 98
346 98
347 98
348 98
349 98
350 98
351 98
368 98
369 98
370 98
371 98
372 98
373 98
374 98
376 98
377 98
378 98
379 98
380 98
381 98
382 98
383 98
384 98
386 98
387 98
30 99
31 99
32 99
58 99
318 99
319 99
320 99
321 99
322 99
323 99
324 99
326 99
327 99
328 99
329 99
330 99
331 99
332 99
333 99
334 99
336 99
337 99
338 99
339 99
340 99
341 99
342 99
343 99
344 99
346 99
347 99
348 99
349 99
350 99
351 99
16 100
21 100
22 100
23 100
157 100
158 100
159 100
160 100
161 100
162 100
164 100
165 100
167 100
168 100
169 100
170 100
171 100
172 100
173 100
227 100
228 100
229 100
230 100
231 100
232 100
233 100
234 100
235 100
237 100
238 100
239 100
240 100
241 100
242 100
243 100
244 100
245 100
247 100
248 100
1 101
2 101
3 101
4 101
5 101
6 101
7 101
8 101
9 101
10 101
11 101
12 101
13 101
14 101
15 101
16 101
17 101
18 101
19 101
20 101
21 101
22 101
23 101
24 101
25 101
26 101
27 101
28 101
29 101
30 101
31 101
32 101
33 101
34 101
35 101
36 101
37 101
38 101
39 101
40 101
41 101
42 101
43 101
44 101
45 101
46 101
47 101
48 101
49 101
50 101
51 101
52 101
53 101
54 101
58 101
72 101
73 101
74 101
75 101
77 101
78 101
79 101
80 101
81 101
82 101
83 101
84 101
85 101
87 101
88 101
89 101
90 101
91 101
92 101
93 101
94 101
95 101
97 101
98 101
99 101
100 101
102 101
103 101
104 101
105 101
107 101
108 101
109 101
110 101
111 101
112 101
113 101
114 101
1 102
8 102
9 102
10 102
16 102
25 102
30 102
31 102
32 102
57 102
68 102
69 102
70 102
71 102
72 102
73 102
74 102
75 102
77 102
78 102
79 102
80 102
81 102
82 102
83 102
84 102
85 102
87 102
88 102
89 102
90 102
91 102
92 102
93 102
94 102
95 102
97 102
98 102
99 102
100 102
101 102
103 102
104 102
105 102
107 102
108 102
109 102
110 102
111 102
112 102
113 102
114 102
118 102
119 102
120 102
121 102
122 102
173 102
267 102
268 102
269 102
270 102
271 102
272 102
318 102
319 102
320 102
321 102
322 102
323 102
324 102
326 102
327 102
328 102
329 102
330 102
331 102
332 102
333 102
334 102
336 102
337 102
338 102
339 102
340 102
341 102
342 102
343 102
344 102
346 102
347 102
348 102
349 102
350 102
351 102
58 103
1 104
2 104
3 104
4 104
5 104
6 104
7 104
8 104
9 104
10 104
11 104
12 104
13 104
14 104
15 104
16 104
17 104
18 104
19 104
20 104
21 104
22 104
23 104
24 104
25 104
26 104
27 104
28 104
29 104
30 104
31 104
32 104
33 104
34 104
35 104
36 104
37 104
38 104
39 104
40 104
41 104
42 104
43 104
44 104
45 104
46 104
47 104
48 104
49 104
50 104
51 104
52 104
53 104
54 104
68 104
69 104
70 104
71 104
72 104
73 104
75 104
77 104
78 104
79 104
82 104
83 104
84 104
85 104
87 104
88 104
89 104
90 104
91 104
92 104
93 104
94 104
95 104
97 104
98 104
99 104
101 104
102 104
103 104
105 104
107 104
108 104
109 104
110 104
111 104
112 104
113 104
114 104
318 104
319 104
320 104
321 104
322 104
323 104
324 104
326 104
327 104
328 104
329 104
330 104
331 104
332 104
333 104
334 104
336 104
337 104
338 104
339 104
340 104
341 104
342 104
343 104
344 104
346 104
347 104
348 104
349 104
350 104
351 104
1 105
8 105
9 105
10 105
12 105
13 105
16 105
19 105
21 105
22 105
23 105
25 105
30 105
31 105
32 105
57 105
58 105
72 105
73 105
74 105
75 105
77 105
78 105
79 105
80 105
81 105
82 105
83 105
84 105
85 105
87 105
88 105
89 105
90 105
91 105
92 105
93 105
94 105
95 105
97 105
98 105
99 105
100 105
101 105
102 105
103 105
104 105
107 105
108 105
109 105
110 105
111 105
112 105
113 105
114 105
127 105
128 105
129 105
130 105
131 105
132 105
133 105
134 105
135 105
137 105
138 105
157 105
158 105
159 105
160 105
161 105
162 105
163 105
164 105
165 105
167 105
168 105
169 105
170 105
171 105
172 105
173 105
202 105
203 105
204 105
205 105
207 105
208 105
209 105
210 105
211 105
212 105
227 105
228 105
229 105
230 105
231 105
232 105
233 105
234 105
235 105
237 105
238 105
239 105
240 105
241 105
242 105
243 105
244 105
245 105
247 105
248 105
249 105
250 105
251 105
252 105
267 105
268 105
269 105
270 105
271 105
272 105
318 105
319 105
320 105
321 105
322 105
323 105
324 105
326 105
327 105
328 105
329 105
330 105
331 105
332 105
333 105
334 105
336 105
337 105
338 105
339 105
340 105
341 105
342 105
343 105
344 105
346 105
347 105
348 105
349 105
350 105
351 105
1 106
2 106
3 106
4 106
5 106
6 106
7 106
8 106
9 106
10 106
11 106
12 106
13 106
14 106
15 106
16 106
17 106
18 106
19 106
20 106
21 106
22 106
23 106
24 106
25 106
26 106
27 106
28 106
29 106
30 106
31 106
32 106
33 106
34 106
35 106
36 106
37 106
38 106
39 106
40 106
41 106
42 106
43 106
44 106
45 106
46 106
47 106
48 106
49 106
50 106
51 106
52 106
53 106
54 106
57 106
72 106
73 106
74 106
75 106
77 106
78 106
79 106
80 106
81 106
82 106
83 106
84 106
85 106
87 106
88 106
89 106
90 106
91 106
92 106
93 106
94 106
95 106
97 106
98 106
99 106
100 106
101 106
102 106
103 106
104 106
105 106
107 106
108 106
109 106
110 106
111 106
112 106
113 106
114 106
227 106
228 106
229 106
230 106
231 106
232 106
233 106
234 106
235 106
237 106
238 106
239 106
240 106
241 106
242 106
243 106
244 106
245 106
247 106
248 106
267 106
268 106
269 106
270 106
271 106
272 106
368 106
369 106
370 106
371 106
372 106
373 106
374 106
376 106
377 106
378 106
379 106
380 106
381 106
58 107
1 108
2 108
3 108
4 108
5 108
6 108
7 108
8 108
9 108
10 108
11 108
12 108
13 108
14 108
15 108
16 108
17 108
18 108
19 108
20 108
21 108
22 108
23 108
24 108
25 108
26 108
27 108
28 108
29 108
30 108
31 108
32 108
33 108
34 108
35 108
36 108
37 108
38 108
39 108
40 108
41 108
42 108
43 108
44 108
45 108
46 108
47 108
48 108
49 108
50 108
51 108
52 108
53 108
54 108
63 108
64 108
65 108
67 108
118 108
119 108
120 108
121 108
122 108
145 108
147 108
159 108
173 108
318 108
319 108
320 108
321 108
322 108
323 108
324 108
326 108
327 108
328 108
329 108
330 108
331 108
332 108
333 108
334 108
336 108
337 108
338 108
339 108
340 108
341 108
342 108
343 108
344 108
346 108
347 108
348 108
349 108
350 108
351 108
1 109
2 109
3 109
4 109
5 109
6 109
7 109
8 109
9 109
10 109
11 109
12 109
13 109
14 109
15 109
16 109
17 109
18 109
19 109
20 109
21 109
22 109
23 109
24 109
25 109
26 109
27 109
28 109
29 109
30 109
31 109
32 109
33 109
34 109
35 109
36 109
37 109
38 109
39 109
40 109
41 109
42 109
43 109
44 109
45 109
46 109
47 109
48 109
49 109
50 109
51 109
52 109
53 109
54 109
55 109
56 109
58 109
59 109
60 109
61 109
62 109
1 110
2 110
3 110
4 110
5 110
6 110
7 110
8 110
9 110
10 110
11 110
12 110
13 110
14 110
15 110
16 110
17 110
18 110
19 110
20 110
21 110
22 110
23 110
24 110
25 110
26 110
27 110
28 110
29 110
30 110
31 110
32 110
33 110
34 110
35 110
36 110
37 110
38 110
39 110
40 110
41 110
42 110
43 110
44 110
45 110
46 110
47 110
48 110
49 110
50 110
51 110
52 110
53 110
54 110
55 110
56 110
59 110
60 110
61 110
62 110
1 111
2 111
3 111
4 111
5 111
6 111
7 111
8 111
9 111
10 111
11 111
12 111
13 111
14 111
15 111
16 111
17 111
18 111
19 111
20 111
21 111
22 111
23 111
24 111
25 111
26 111
27 111
28 111
29 111
30 111
31 111
32 111
33 111
34 111
35 111
36 111
37 111
38 111
39 111
40 111
41 111
42 111
43 111
44 111
45 111
46 111
47 111
48 111
49 111
50 111
51 111
52 111
53 111
54 111
55 111
56 111
59 111
60 111
61 111
62 111
1 112
2 112
3 112
4 112
5 112
6 112
7 112
8 112
9 112
10 112
11 112
12 112
13 112
14 112
15 112
16 112
17 112
18 112
19 112
20 112
21 112
22 112
23 112
24 112
25 112
26 112
27 112
28 112
29 112
30 112
31 112
32 112
33 112
34 112
35 112
36 112
37 112
38 112
39 112
40 112
41 112
42 112
43 112
44 112
45 112
46 112
47 112
48 112
49 112
50 112
51 112
52 112
53 112
54 112
57 112
68 112
69 112
70 112
71 112
72 112
73 112
74 112
75 112
77 112
78 112
79 112
80 112
81 112
82 112
83 112
84 112
85 112
87 112
88 112
89 112
90 112
91 112
92 112
93 112
94 112
95 112
97 112
98 112
99 112
100 112
101 112
102 112
103 112
104 112
105 112
107 112
108 112
109 112
110 112
111 112
113 112
114 112
118 112
119 112
120 112
121 112
122 112
157 112
158 112
159 112
160 112
161 112
162 112
163 112
164 112
165 112
167 112
168 112
169 112
170 112
171 112
172 112
173 112
267 112
268 112
269 112
270 112
271 112
272 112
3 113
118 113
119 113
120 113
121 113
122 113
139 113
140 113
141 113
142 113
143 113
144 113
157 113
257 113
296 113
297 113
298 113
388 113
3 114
118 114
119 114
120 114
121 114
122 114
139 114
140 114
141 114
142 114
143 114
144 114
157 114
257 114
296 114
297 114
298 114
388 114
1 115
2 115
3 115
4 115
5 115
6 115
7 115
8 115
9 115
10 115
11 115
12 115
13 115
14 115
15 115
16 115
17 115
18 115
19 115
20 115
21 115
22 115
23 115
24 115
25 115
26 115
27 115
28 115
29 115
30 115
31 115
32 115
33 115
34 115
35 115
36 115
37 115
38 115
39 115
40 115
41 115
42 115
43 115
44 115
45 115
46 115
47 115
48 115
49 115
50 115
51 115
52 115
53 115
54 115
63 115
64 115
65 115
67 115
123 115
124 115
125 115
157 115
158 115
159 115
160 115
161 115
162 115
163 115
164 115
165 115
167 115
168 115
169 115
170 115
171 115
172 115
173 115
227 115
228 115
229 115
230 115
231 115
232 115
233 115
234 115
235 115
237 115
238 115
239 115
240 115
241 115
242 115
243 115
244 115
245 115
247 115
248 115
276 115
277 115
278 115
279 115
280 115
281 115
282 115
283 115
284 115
286 115
287 115
288 115
289 115
290 115
291 115
292 115
293 115
294 115
310 115
318 115
319 115
320 115
321 115
322 115
323 115
324 115
326 115
327 115
328 115
329 115
330 115
331 115
332 115
333 115
334 115
336 115
337 115
338 115
339 115
340 115
341 115
342 115
343 115
344 115
346 115
347 115
348 115
349 115
350 115
351 115
1 116
2 116
3 116
4 116
5 116
6 116
7 116
8 116
9 116
10 116
11 116
12 116
13 116
14 116
15 116
16 116
17 116
18 116
19 116
20 116
21 116
22 116
23 116
24 116
25 116
26 116
27 116
28 116
29 116
30 116
31 116
32 116
33 116
34 116
35 116
36 116
37 116
38 116
39 116
40 116
41 116
42 116
43 116
44 116
45 116
46 116
47 116
48 116
49 116
50 116
51 116
52 116
53 116
54 116
55 116
56 116
59 116
60 116
61 116
62 116
63 116
64 116
65 116
67 116
72 116
73 116
74 116
75 116
77 116
78 116
79 116
80 116
81 116
82 116
83 116
84 116
85 116
87 116
88 116
89 116
90 116
91 116
92 116
93 116
94 116
95 116
97 116
98 116
99 116
100 116
101 116
102 116
103 116
104 116
105 116
107 116
108 116
109 116
110 116
111 116
112 116
113 116
114 116
118 116
119 116
120 116
121 116
122 116
127 116
128 116
129 116
130 116
131 116
132 116
133 116
134 116
135 116
137 116
138 116
139 116
140 116
141 116
142 116
143 116
144 116
157 116
159 116
164 116
165 116
173 116
248 116
257 116
276 116
277 116
278 116
279 116
280 116
281 116
282 116
283 116
284 116
286 116
287 116
288 116
289 116
290 116
291 116
292 116
293 116
294 116
296 116
297 116
298 116
310 116
318 116
319 116
320 116
321 116
322 116
323 116
324 116
326 116
327 116
328 116
329 116
330 116
331 116
332 116
333 116
334 116
336 116
337 116
338 116
339 116
340 116
341 116
342 116
343 116
344 116
346 116
347 116
348 116
349 116
350 116
351 116
388 116
1 117
2 117
3 117
4 117
5 117
6 117
7 117
8 117
9 117
10 117
11 117
12 117
13 117
14 117
15 117
16 117
17 117
18 117
19 117
20 117
21 117
22 117
23 117
24 117
25 117
26 117
27 117
28 117
29 117
30 117
31 117
32 117
33 117
34 117
35 117
36 117
37 117
38 117
39 117
40 117
41 117
42 117
43 117
44 117
45 117
46 117
47 117
48 117
49 117
50 117
51 117
52 117
53 117
54 117
55 117
56 117
59 117
60 117
61 117
62 117
118 117
119 117
120 117
121 117
122 117
139 117
140 117
141 117
142 117
143 117
144 117
157 117
257 117
296 117
297 117
298 117
388 117
1 118
2 118
3 118
4 118
5 118
6 118
7 118
8 118
9 118
10 118
11 118
12 118
13 118
14 118
15 118
16 118
17 118
18 118
19 118
20 118
21 118
22 118
23 118
24 118
25 118
26 118
27 118
28 118
29 118
30 118
31 118
32 118
33 118
34 118
35 118
36 118
37 118
38 118
39 118
40 118
41 118
42 118
43 118
44 118
45 118
46 118
47 118
48 118
49 118
50 118
51 118
52 118
53 118
54 118
55 118
56 118
59 118
60 118
61 118
62 118
119 118
120 118
121 118
122 118
257 118
1 119
2 119
3 119
4 119
5 119
6 119
7 119
8 119
9 119
10 119
11 119
12 119
13 119
14 119
15 119
16 119
17 119
18 119
19 119
20 119
21 119
22 119
23 119
24 119
25 119
26 119
27 119
28 119
29 119
30 119
31 119
32 119
33 119
34 119
35 119
36 119
37 119
38 119
39 119
40 119
41 119
42 119
43 119
44 119
45 119
46 119
47 119
48 119
49 119
50 119
51 119
52 119
53 119
54 119
55 119
56 119
59 119
60 119
61 119
62 119
118 119
120 119
121 119
122 119
257 119
1 120
2 120
3 120
4 120
5 120
6 120
7 120
8 120
9 120
10 120
11 120
12 120
13 120
14 120
15 120
16 120
17 120
18 120
19 120
20 120
21 120
22 120
23 120
24 120
25 120
26 120
27 120
28 120
29 120
30 120
31 120
32 120
33 120
34 120
35 120
36 120
37 120
38 120
39 120
40 120
41 120
42 120
43 120
44 120
45 120
46 120
47 120
48 120
49 120
50 120
51 120
52 120
53 120
54 120
55 120
56 120
59 120
60 120
61 120
62 120
118 120
119 120
121 120
122 120
157 120
257 120
1 121
2 121
3 121
4 121
5 121
6 121
7 121
8 121
9 121
10 121
11 121
12 121
13 121
14 121
15 121
16 121
17 121
18 121
19 121
20 121
21 121
22 121
23 121
24 121
25 121
26 121
27 121
28 121
29 121
30 121
31 121
32 121
33 121
34 121
35 121
36 121
37 121
38 121
39 121
40 121
41 121
42 121
43 121
44 121
45 121
46 121
47 121
48 121
49 121
50 121
51 121
52 121
53 121
54 121
55 121
56 121
59 121
60 121
61 121
62 121
118 121
119 121
120 121
122 121
257 121
1 122
2 122
3 122
4 122
5 122
6 122
7 122
8 122
9 122
10 122
11 122
12 122
13 122
14 122
15 122
16 122
17 122
18 122
19 122
20 122
21 122
22 122
23 122
24 122
25 122
26 122
27 122
28 122
29 122
30 122
31 122
32 122
33 122
34 122
35 122
36 122
37 122
38 122
39 122
40 122
41 122
42 122
43 122
44 122
45 122
46 122
47 122
48 122
49 122
50 122
51 122
52 122
53 122
54 122
55 122
56 122
59 122
60 122
61 122
62 122
84 122
118 122
119 122
120 122
121 122
157 122
257 122
388 122
1 123
2 123
3 123
4 123
5 123
6 123
7 123
8 123
9 123
10 123
11 123
12 123
13 123
14 123
15 123
16 123
17 123
18 123
19 123
20 123
21 123
22 123
23 123
24 123
25 123
26 123
27 123
28 123
29 123
30 123
31 123
32 123
33 123
34 123
35 123
36 123
37 123
38 123
39 123
40 123
41 123
42 123
43 123
44 123
45 123
46 123
47 123
48 123
49 123
50 123
51 123
52 123
53 123
54 123
58 123
118 123
119 123
120 123
121 123
122 123
139 123
140 123
141 123
142 123
143 123
144 123
157 123
257 123
296 123
297 123
298 123
388 123
1 124
2 124
3 124
4 124
5 124
6 124
7 124
8 124
9 124
10 124
11 124
12 124
13 124
14 124
15 124
16 124
17 124
18 124
19 124
20 124
21 124
22 124
23 124
24 124
25 124
26 124
27 124
28 124
29 124
30 124
31 124
32 124
33 124
34 124
35 124
36 124
37 124
38 124
39 124
40 124
41 124
42 124
43 124
44 124
45 124
46 124
47 124
48 124
49 124
50 124
51 124
52 124
53 124
54 124
58 124
118 124
119 124
120 124
121 124
122 124
139 124
140 124
141 124
142 124
143 124
144 124
157 124
257 124
296 124
297 124
298 124
388 124
1 125
2 125
3 125
4 125
5 125
6 125
7 125
8 125
9 125
10 125
11 125
12 125
13 125
14 125
15 125
16 125
17 125
18 125
19 125
20 125
21 125
22 125
23 125
24 125
25 125
26 125
27 125
28 125
29 125
30 125
31 125
32 125
33 125
34 125
35 125
36 125
37 125
38 125
39 125
40 125
41 125
42 125
43 125
44 125
45 125
46 125
47 125
48 125
49 125
50 125
51 125
52 125
53 125
54 125
58 125
118 125
119 125
120 125
121 125
122 125
139 125
140 125
141 125
142 125
143 125
144 125
157 125
257 125
296 125
297 125
298 125
388 125
1 126
8 126
9 126
10 126
16 126
58 126
72 126
73 126
74 126
75 126
77 126
78 126
79 126
80 126
81 126
82 126
83 126
84 126
85 126
87 126
88 126
89 126
90 126
91 126
92 126
93 126
94 126
95 126
97 126
98 126
99 126
100 126
101 126
102 126
103 126
104 126
105 126
107 126
108 126
109 126
110 126
111 126
112 126
113 126
114 126
157 126
158 126
159 126
160 126
161 126
162 126
163 126
164 126
165 126
167 126
168 126
169 126
170 126
171 126
172 126
173 126
1 127
8 127
9 127
10 127
16 127
58 127
72 127
73 127
74 127
75 127
77 127
78 127
79 127
80 127
81 127
82 127
83 127
84 127
85 127
87 127
88 127
89 127
90 127
91 127
92 127
93 127
94 127
95 127
97 127
98 127
99 127
100 127
101 127
102 127
103 127
104 127
105 127
107 127
108 127
109 127
110 127
111 127
112 127
113 127
114 127
157 127
158 127
159 127
160 127
161 127
162 127
163 127
164 127
165 127
167 127
168 127
169 127
170 127
171 127
172 127
173 127
58 128
58 129
58 130
58 131
1 132
8 132
9 132
10 132
16 132
58 132
72 132
73 132
74 132
75 132
77 132
78 132
79 132
80 132
81 132
82 132
83 132
84 132
85 132
87 132
88 132
89 132
90 132
91 132
92 132
93 132
94 132
95 132
97 132
98 132
99 132
100 132
101 132
102 132
103 132
104 132
105 132
107 132
108 132
109 132
110 132
111 132
112 132
113 132
114 132
157 132
158 132
159 132
160 132
161 132
162 132
163 132
164 132
165 132
167 132
168 132
169 132
170 132
171 132
172 132
173 132
1 133
8 133
9 133
10 133
16 133
58 133
72 133
73 133
74 133
75 133
77 133
78 133
79 133
80 133
81 133
82 133
83 133
84 133
85 133
87 133
88 133
89 133
90 133
91 133
92 133
93 133
94 133
95 133
97 133
98 133
99 133
100 133
101 133
102 133
103 133
104 133
105 133
107 133
108 133
109 133
110 133
111 133
112 133
113 133
114 133
157 133
158 133
159 133
160 133
161 133
162 133
163 133
164 133
165 133
167 133
168 133
169 133
170 133
171 133
172 133
173 133
3 134
118 134
119 134
120 134
121 134
122 134
139 134
140 134
141 134
142 134
143 134
144 134
157 134
257 134
296 134
297 134
298 134
388 134
2 135
12 135
13 135
16 135
17 135
18 135
19 135
26 135
27 135
58 135
71 135
127 135
128 135
129 135
130 135
131 135
132 135
133 135
134 135
137 135
138 135
157 135
158 135
159 135
160 135
161 135
162 135
163 135
164 135
165 135
167 135
168 135
169 135
170 135
171 135
172 135
173 135
177 135
178 135
179 135
180 135
181 135
182 135
183 135
184 135
185 135
187 135
188 135
189 135
190 135
191 135
192 135
193 135
194 135
195 135
197 135
198 135
199 135
200 135
201 135
202 135
203 135
204 135
205 135
207 135
208 135
209 135
210 135
211 135
212 135
213 135
214 135
276 135
277 135
278 135
279 135
280 135
281 135
282 135
283 135
284 135
286 135
287 135
288 135
289 135
290 135
291 135
292 135
293 135
294 135
298 135
1 136
2 136
3 136
4 136
5 136
6 136
7 136
8 136
9 136
10 136
11 136
12 136
13 136
14 136
15 136
16 136
17 136
18 136
19 136
20 136
21 136
22 136
23 136
24 136
25 136
26 136
27 136
28 136
29 136
30 136
31 136
32 136
33 136
34 136
35 136
36 136
37 136
38 136
39 136
40 136
41 136
42 136
43 136
44 136
45 136
46 136
47 136
48 136
49 136
50 136
51 136
52 136
53 136
54 136
58 136
58 137
58 138
3 139
45 139
58 139
118 139
119 139
120 139
121 139
122 139
140 139
141 139
142 139
143 139
144 139
157 139
257 139
296 139
297 139
298 139
388 139
1 140
2 140
3 140
4 140
5 140
6 140
7 140
8 140
9 140
10 140
11 140
12 140
13 140
14 140
15 140
16 140
17 140
18 140
19 140
20 140
21 140
22 140
23 140
24 140
25 140
26 140
27 140
28 140
29 140
30 140
31 140
32 140
33 140
34 140
35 140
36 140
37 140
38 140
39 140
40 140
41 140
42 140
43 140
44 140
45 140
46 140
47 140
48 140
49 140
50 140
51 140
52 140
53 140
54 140
55 140
56 140
58 140
59 140
60 140
61 140
62 140
1 141
2 141
3 141
4 141
5 141
6 141
7 141
8 141
9 141
10 141
11 141
12 141
13 141
14 141
15 141
16 141
17 141
18 141
19 141
20 141
21 141
22 141
23 141
24 141
25 141
26 141
27 141
28 141
29 141
30 141
31 141
32 141
33 141
34 141
35 141
36 141
37 141
38 141
39 141
40 141
41 141
42 141
43 141
44 141
45 141
46 141
47 141
48 141
49 141
50 141
51 141
52 141
53 141
54 141
55 141
56 141
58 141
59 141
60 141
61 141
62 141
1 142
2 142
3 142
4 142
5 142
6 142
7 142
8 142
9 142
10 142
11 142
12 142
13 142
14 142
15 142
16 142
17 142
18 142
19 142
20 142
21 142
22 142
23 142
24 142
25 142
26 142
27 142
28 142
29 142
30 142
31 142
32 142
33 142
34 142
35 142
36 142
37 142
38 142
39 142
40 142
41 142
42 142
43 142
44 142
45 142
46 142
47 142
48 142
49 142
50 142
51 142
52 142
53 142
54 142
55 142
56 142
58 142
59 142
60 142
61 142
62 142
1 143
2 143
3 143
4 143
5 143
6 143
7 143
8 143
9 143
10 143
11 143
12 143
13 143
14 143
15 143
16 143
17 143
18 143
19 143
20 143
21 143
22 143
23 143
24 143
25 143
26 143
27 143
28 143
29 143
30 143
31 143
32 143
33 143
34 143
35 143
36 143
37 143
38 143
39 143
40 143
41 143
42 143
43 143
44 143
45 143
46 143
47 143
48 143
49 143
50 143
51 143
52 143
53 143
54 143
55 143
56 143
58 143
59 143
60 143
61 143
62 143
1 144
2 144
3 144
4 144
5 144
6 144
7 144
8 144
9 144
10 144
11 144
12 144
13 144
14 144
15 144
16 144
17 144
18 144
19 144
20 144
21 144
22 144
23 144
24 144
25 144
26 144
27 144
28 144
29 144
30 144
31 144
32 144
33 144
34 144
35 144
36 144
37 144
38 144
39 144
40 144
41 144
42 144
43 144
44 144
45 144
46 144
47 144
48 144
49 144
50 144
51 144
52 144
53 144
54 144
58 144
118 144
119 144
120 144
121 144
122 144
139 144
140 144
141 144
142 144
143 144
157 144
257 144
296 144
297 144
298 144
388 144
1 145
2 145
3 145
4 145
5 145
6 145
7 145
8 145
9 145
10 145
11 145
12 145
13 145
14 145
15 145
16 145
17 145
18 145
19 145
20 145
21 145
22 145
23 145
24 145
25 145
26 145
27 145
28 145
29 145
30 145
31 145
32 145
33 145
34 145
35 145
36 145
37 145
38 145
39 145
40 145
41 145
42 145
43 145
44 145
45 145
46 145
47 145
48 145
49 145
50 145
51 145
52 145
53 145
54 145
58 145
1 146
2 146
3 146
4 146
5 146
6 146
7 146
8 146
9 146
10 146
11 146
12 146
13 146
14 146
15 146
16 146
17 146
18 146
19 146
20 146
21 146
22 146
23 146
24 146
25 146
26 146
27 146
28 146
29 146
30 146
31 146
32 146
33 146
34 146
35 146
36 146
37 146
38 146
39 146
40 146
41 146
42 146
43 146
44 146
45 146
46 146
47 146
48 146
49 146
50 146
51 146
52 146
53 146
54 146
58 146
318 146
319 146
320 146
321 146
322 146
323 146
324 146
326 146
327 146
328 146
329 146
330 146
331 146
332 146
333 146
334 146
336 146
337 146
338 146
339 146
340 146
341 146
342 146
343 146
344 146
346 146
347 146
348 146
349 146
350 146
351 146
1 147
2 147
3 147
4 147
5 147
6 147
7 147
8 147
9 147
10 147
11 147
12 147
13 147
14 147
15 147
16 147
17 147
18 147
19 147
20 147
21 147
22 147
23 147
24 147
25 147
26 147
27 147
28 147
29 147
30 147
31 147
32 147
33 147
34 147
35 147
36 147
37 147
38 147
39 147
40 147
41 147
42 147
43 147
44 147
45 147
46 147
47 147
48 147
49 147
50 147
51 147
52 147
53 147
54 147
58 147
1 148
2 148
3 148
4 148
5 148
6 148
7 148
8 148
9 148
10 148
11 148
12 148
13 148
14 148
15 148
16 148
17 148
18 148
19 148
20 148
21 148
22 148
23 148
24 148
25 148
26 148
27 148
28 148
29 148
30 148
31 148
32 148
33 148
34 148
35 148
36 148
37 148
38 148
39 148
40 148
41 148
42 148
43 148
44 148
45 148
46 148
47 148
48 148
49 148
50 148
51 148
52 148
53 148
54 148
58 148
1 149
2 149
3 149
4 149
5 149
6 149
7 149
8 149
9 149
10 149
11 149
12 149
13 149
14 149
15 149
16 149
17 149
18 149
19 149
20 149
21 149
22 149
23 149
24 149
25 149
26 149
27 149
28 149
29 149
30 149
31 149
32 149
33 149
34 149
35 149
36 149
37 149
38 149
39 149
40 149
41 149
42 149
43 149
44 149
45 149
46 149
47 149
48 149
49 149
50 149
51 149
52 149
53 149
54 149
58 149
1 150
2 150
3 150
4 150
5 150
6 150
7 150
8 150
9 150
10 150
11 150
12 150
13 150
14 150
15 150
16 150
17 150
18 150
19 150
20 150
21 150
22 150
23 150
24 150
25 150
26 150
27 150
28 150
29 150
30 150
31 150
32 150
33 150
34 150
35 150
36 150
37 150
38 150
39 150
40 150
41 150
42 150
43 150
44 150
45 150
46 150
47 150
48 150
49 150
50 150
51 150
52 150
53 150
54 150
58 151
58 152
16 153
26 153
27 153
30 153
31 153
32 153
35 153
38 153
39 153
157 153
158 153
159 153
160 153
161 153
162 153
163 153
164 153
165 153
167 153
168 153
169 153
170 153
171 153
172 153
173 153
276 153
277 153
278 153
279 153
280 153
281 153
282 153
283 153
284 153
286 153
287 153
288 153
289 153
290 153
291 153
292 153
293 153
294 153
318 153
319 153
320 153
321 153
322 153
323 153
324 153
326 153
327 153
328 153
329 153
330 153
331 153
332 153
333 153
334 153
336 153
337 153
338 153
339 153
340 153
341 153
342 153
343 153
344 153
346 153
347 153
348 153
349 153
350 153
351 153
352 153
353 153
354 153
368 153
369 153
370 153
371 153
372 153
373 153
374 153
376 153
377 153
378 153
379 153
380 153
381 153
407 153
408 153
409 153
410 153
411 153
412 153
413 153
414 153
416 153
417 153
418 153
419 153
420 153
421 153
422 153
423 153
424 153
426 153
427 153
428 153
429 153
430 153
431 153
432 153
433 153
434 153
436 153
437 153
438 153
439 153
440 153
441 153
442 153
443 153
450 153
451 153
452 153
453 153
16 154
26 154
27 154
30 154
31 154
32 154
35 154
38 154
39 154
157 154
158 154
159 154
160 154
161 154
162 154
163 154
164 154
165 154
167 154
168 154
169 154
170 154
171 154
172 154
173 154
276 154
277 154
278 154
279 154
280 154
281 154
282 154
283 154
284 154
286 154
287 154
288 154
289 154
290 154
291 154
292 154
293 154
294 154
318 154
319 154
320 154
321 154
322 154
323 154
324 154
326 154
327 154
328 154
329 154
330 154
331 154
332 154
333 154
334 154
336 154
337 154
338 154
339 154
340 154
341 154
342 154
343 154
344 154
346 154
347 154
348 154
349 154
350 154
351 154
352 154
353 154
354 154
368 154
369 154
370 154
371 154
372 154
373 154
374 154
376 154
377 154
378 154
379 154
380 154
381 154
407 154
408 154
409 154
410 154
411 154
412 154
413 154
414 154
416 154
417 154
418 154
419 154
420 154
421 154
422 154
423 154
424 154
426 154
427 154
428 154
429 154
430 154
431 154
432 154
433 154
434 154
436 154
437 154
438 154
439 154
440 154
441 154
442 154
443 154
450 154
451 154
452 154
453 154
16 155
26 155
27 155
30 155
31 155
32 155
35 155
38 155
39 155
157 155
158 155
159 155
160 155
161 155
162 155
163 155
164 155
165 155
167 155
168 155
169 155
170 155
171 155
172 155
173 155
276 155
277 155
278 155
279 155
280 155
281 155
282 155
283 155
284 155
286 155
287 155
288 155
289 155
290 155
291 155
292 155
293 155
294 155
318 155
319 155
320 155
321 155
322 155
323 155
324 155
326 155
327 155
328 155
329 155
330 155
331 155
332 155
333 155
334 155
336 155
337 155
338 155
339 155
340 155
341 155
342 155
343 155
344 155
346 155
347 155
348 155
349 155
350 155
351 155
352 155
353 155
354 155
368 155
369 155
370 155
371 155
372 155
373 155
374 155
376 155
377 155
378 155
379 155
380 155
381 155
407 155
408 155
409 155
410 155
411 155
412 155
413 155
414 155
416 155
417 155
418 155
419 155
420 155
421 155
422 155
423 155
424 155
426 155
427 155
428 155
429 155
430 155
431 155
432 155
433 155
434 155
436 155
437 155
438 155
439 155
440 155
441 155
442 155
443 155
450 155
451 155
452 155
453 155
16 156
26 156
27 156
30 156
31 156
32 156
35 156
38 156
39 156
157 156
158 156
159 156
160 156
161 156
162 156
163 156
164 156
165 156
167 156
168 156
169 156
170 156
171 156
172 156
173 156
276 156
277 156
278 156
279 156
280 156
281 156
282 156
283 156
284 156
286 156
287 156
288 156
289 156
290 156
291 156
292 156
293 156
294 156
318 156
319 156
320 156
321 156
322 156
323 156
324 156
326 156
327 156
328 156
329 156
330 156
331 156
332 156
333 156
334 156
336 156
337 156
338 156
339 156
340 156
341 156
342 156
343 156
344 156
346 156
347 156
348 156
349 156
350 156
351 156
352 156
353 156
354 156
368 156
369 156
370 156
371 156
372 156
373 156
374 156
376 156
377 156
378 156
379 156
380 156
381 156
407 156
408 156
409 156
410 156
411 156
412 156
413 156
414 156
416 156
417 156
418 156
419 156
420 156
421 156
422 156
423 156
424 156
426 156
427 156
428 156
429 156
430 156
431 156
432 156
433 156
434 156
436 156
437 156
438 156
439 156
440 156
441 156
442 156
443 156
450 156
451 156
452 156
453 156
1 157
2 157
3 157
4 157
5 157
6 157
7 157
8 157
9 157
10 157
11 157
12 157
13 157
14 157
15 157
16 157
17 157
18 157
19 157
20 157
21 157
22 157
23 157
24 157
25 157
26 157
27 157
28 157
29 157
30 157
31 157
32 157
33 157
34 157
35 157
36 157
37 157
38 157
39 157
40 157
41 157
42 157
43 157
44 157
45 157
46 157
47 157
48 157
49 157
50 157
51 157
52 157
53 157
54 157
139 157
140 157
141 157
142 157
143 157
144 157
1 158
2 158
3 158
4 158
5 158
6 158
7 158
8 158
9 158
10 158
11 158
12 158
13 158
14 158
15 158
16 158
17 158
18 158
19 158
20 158
21 158
22 158
23 158
24 158
25 158
26 158
27 158
28 158
29 158
30 158
31 158
32 158
33 158
34 158
35 158
36 158
37 158
38 158
39 158
40 158
41 158
42 158
43 158
44 158
45 158
46 158
47 158
48 158
49 158
50 158
51 158
52 158
53 158
54 158
139 158
140 158
141 158
142 158
143 158
144 158
1 159
8 159
9 159
10 159
16 159
19 159
58 159
72 159
73 159
74 159
75 159
77 159
78 159
79 159
80 159
81 159
82 159
83 159
84 159
85 159
87 159
88 159
89 159
90 159
91 159
92 159
93 159
94 159
95 159
97 159
98 159
99 159
100 159
101 159
102 159
103 159
104 159
105 159
107 159
108 159
109 159
110 159
111 159
112 159
113 159
114 159
160 159
161 159
162 159
163 159
164 159
165 159
167 159
168 159
169 159
170 159
171 159
172 159
173 159
202 159
203 159
204 159
205 159
207 159
208 159
209 159
210 159
211 159
212 159
1 160
8 160
9 160
10 160
12 160
13 160
15 160
16 160
19 160
21 160
22 160
23 160
26 160
27 160
35 160
58 160
72 160
73 160
74 160
75 160
77 160
78 160
79 160
80 160
81 160
82 160
83 160
84 160
85 160
87 160
88 160
89 160
90 160
91 160
92 160
93 160
94 160
95 160
97 160
98 160
99 160
100 160
101 160
102 160
103 160
104 160
105 160
107 160
108 160
109 160
110 160
111 160
112 160
113 160
114 160
127 160
128 160
129 160
130 160
131 160
132 160
133 160
134 160
135 160
137 160
138 160
153 160
154 160
155 160
159 160
161 160
162 160
163 160
164 160
165 160
167 160
168 160
169 160
170 160
171 160
172 160
173 160
202 160
203 160
204 160
205 160
207 160
208 160
209 160
210 160
211 160
212 160
227 160
228 160
229 160
230 160
231 160
232 160
233 160
234 160
235 160
237 160
238 160
239 160
240 160
241 160
242 160
243 160
244 160
245 160
247 160
248 160
249 160
250 160
251 160
252 160
276 160
277 160
278 160
279 160
280 160
281 160
282 160
283 160
284 160
286 160
287 160
288 160
289 160
290 160
291 160
292 160
293 160
294 160
368 160
369 160
370 160
371 160
372 160
373 160
374 160
376 160
377 160
378 160
379 160
380 160
381 160
1 161
8 161
9 161
10 161
12 161
13 161
16 161
19 161
21 161
22 161
23 161
58 161
72 161
73 161
74 161
75 161
77 161
78 161
79 161
80 161
81 161
82 161
83 161
84 161
85 161
87 161
88 161
89 161
90 161
91 161
92 161
93 161
94 161
95 161
97 161
98 161
99 161
100 161
101 161
102 161
103 161
104 161
105 161
107 161
108 161
109 161
110 161
111 161
112 161
113 161
114 161
127 161
128 161
129 161
130 161
131 161
132 161
133 161
134 161
135 161
137 161
138 161
159 161
160 161
162 161
163 161
164 161
165 161
167 161
168 161
169 161
170 161
171 161
172 161
173 161
202 161
203 161
204 161
205 161
207 161
208 161
209 161
210 161
211 161
212 161
227 161
228 161
229 161
230 161
231 161
232 161
233 161
234 161
235 161
237 161
238 161
239 161
240 161
241 161
242 161
243 161
244 161
245 161
247 161
248 161
1 162
8 162
9 162
10 162
12 162
13 162
16 162
19 162
21 162
22 162
23 162
58 162
72 162
73 162
74 162
75 162
77 162
78 162
79 162
80 162
81 162
82 162
83 162
84 162
85 162
87 162
88 162
89 162
90 162
91 162
92 162
93 162
94 162
95 162
97 162
98 162
99 162
100 162
101 162
102 162
103 162
104 162
105 162
107 162
108 162
109 162
110 162
111 162
112 162
113 162
114 162
127 162
128 162
129 162
130 162
131 162
132 162
133 162
134 162
135 162
137 162
138 162
159 162
160 162
161 162
163 162
164 162
165 162
167 162
168 162
169 162
170 162
171 162
172 162
173 162
202 162
203 162
204 162
205 162
207 162
208 162
209 162
210 162
211 162
212 162
227 162
228 162
229 162
230 162
231 162
232 162
233 162
234 162
235 162
237 162
238 162
239 162
240 162
241 162
242 162
243 162
244 162
245 162
247 162
248 162
1 163
8 163
9 163
10 163
25 163
57 163
58 163
72 163
73 163
74 163
75 163
77 163
78 163
79 163
80 163
81 163
82 163
83 163
84 163
85 163
87 163
88 163
89 163
90 163
91 163
92 163
93 163
94 163
95 163
97 163
98 163
99 163
100 163
101 163
102 163
103 163
104 163
105 163
107 163
108 163
109 163
110 163
111 163
112 163
113 163
114 163
267 163
268 163
269 163
270 163
271 163
272 163
16 164
19 164
29 164
58 164
159 164
160 164
161 164
162 164
163 164
165 164
167 164
168 164
169 164
170 164
171 164
172 164
173 164
202 164
203 164
204 164
205 164
207 164
208 164
209 164
210 164
211 164
212 164
309 164
310 164
311 164
312 164
313 164
314 164
1 165
8 165
9 165
10 165
15 165
19 165
35 165
58 165
72 165
73 165
74 165
75 165
77 165
78 165
79 165
80 165
81 165
82 165
83 165
84 165
85 165
87 165
88 165
89 165
90 165
91 165
92 165
93 165
94 165
95 165
97 165
98 165
99 165
100 165
101 165
102 165
103 165
104 165
105 165
107 165
108 165
109 165
110 165
111 165
112 165
113 165
114 165
153 165
154 165
155 165
202 165
203 165
204 165
205 165
207 165
208 165
209 165
210 165
211 165
212 165
249 165
250 165
251 165
252 165
368 165
369 165
370 165
371 165
372 165
373 165
374 165
376 165
377 165
378 165
379 165
380 165
381 165
1 166
8 166
9 166
10 166
12 166
13 166
15 166
16 166
21 166
22 166
23 166
29 166
38 166
39 166
58 166
72 166
73 166
74 166
75 166
77 166
78 166
79 166
80 166
81 166
82 166
83 166
84 166
85 166
87 166
88 166
89 166
90 166
91 166
92 166
93 166
94 166
95 166
97 166
98 166
99 166
100 166
101 166
102 166
103 166
104 166
105 166
107 166
108 166
109 166
110 166
111 166
112 166
113 166
114 166
127 166
128 166
129 166
130 166
131 166
132 166
133 166
134 166
135 166
137 166
138 166
153 166
154 166
155 166
159 166
160 166
161 166
162 166
163 166
164 166
165 166
167 166
168 166
169 166
170 166
171 166
172 166
173 166
227 166
228 166
229 166
230 166
231 166
232 166
233 166
234 166
235 166
237 166
238 166
239 166
240 166
241 166
242 166
243 166
244 166
245 166
247 166
248 166
309 166
310 166
311 166
312 166
313 166
314 166
407 166
408 166
409 166
410 166
411 166
412 166
413 166
414 166
416 166
417 166
418 166
419 166
420 166
421 166
422 166
423 166
424 166
426 166
427 166
428 166
429 166
430 166
431 166
432 166
433 166
434 166
436 166
437 166
438 166
439 166
440 166
441 166
442 166
443 166
450 166
451 166
452 166
453 166
1 167
8 167
9 167
10 167
16 167
19 167
35 167
58 167
72 167
73 167
74 167
75 167
77 167
78 167
79 167
80 167
81 167
82 167
83 167
84 167
85 167
87 167
88 167
89 167
90 167
91 167
92 167
93 167
94 167
95 167
97 167
98 167
99 167
100 167
101 167
102 167
103 167
104 167
105 167
107 167
108 167
109 167
110 167
111 167
112 167
113 167
114 167
159 167
160 167
161 167
162 167
163 167
164 167
165 167
168 167
169 167
170 167
171 167
172 167
173 167
202 167
203 167
204 167
205 167
207 167
208 167
209 167
210 167
211 167
212 167
249 167
250 167
251 167
252 167
368 167
369 167
370 167
371 167
372 167
373 167
374 167
376 167
377 167
378 167
379 167
380 167
381 167
1 168
8 168
9 168
10 168
12 168
13 168
15 168
16 168
21 168
22 168
23 168
26 168
27 168
29 168
35 168
38 168
39 168
58 168
72 168
73 168
74 168
75 168
77 168
78 168
79 168
80 168
81 168
82 168
83 168
84 168
85 168
87 168
88 168
89 168
90 168
91 168
92 168
93 168
94 168
95 168
97 168
98 168
99 168
100 168
101 168
102 168
103 168
104 168
105 168
107 168
108 168
109 168
110 168
111 168
112 168
113 168
114 168
127 168
128 168
129 168
130 168
131 168
132 168
133 168
134 168
135 168
137 168
138 168
153 168
154 168
155 168
159 168
160 168
161 168
162 168
163 168
164 168
165 168
167 168
169 168
170 168
171 168
172 168
173 168
174 168
175 168
227 168
228 168
229 168
230 168
231 168
232 168
233 168
234 168
235 168
237 168
238 168
239 168
240 168
241 168
242 168
243 168
244 168
245 168
247 168
248 168
249 168
250 168
251 168
252 168
276 168
277 168
278 168
279 168
280 168
281 168
282 168
283 168
284 168
286 168
287 168
288 168
289 168
290 168
291 168
292 168
293 168
294 168
310 168
311 168
312 168
313 168
314 168
368 168
369 168
370 168
371 168
372 168
373 168
374 168
376 168
377 168
378 168
379 168
380 168
381 168
407 168
408 168
409 168
410 168
411 168
412 168
413 168
414 168
416 168
417 168
418 168
419 168
420 168
421 168
422 168
423 168
424 168
426 168
427 168
428 168
429 168
430 168
431 168
432 168
433 168
434 168
436 168
437 168
438 168
439 168
440 168
441 168
442 168
443 168
450 168
451 168
452 168
453 168
1 169
2 169
3 169
4 169
5 169
6 169
7 169
8 169
9 169
10 169
11 169
12 169
13 169
14 169
15 169
16 169
17 169
18 169
19 169
20 169
21 169
22 169
23 169
24 169
25 169
26 169
27 169
28 169
29 169
30 169
31 169
32 169
33 169
34 169
35 169
36 169
37 169
38 169
39 169
40 169
41 169
42 169
43 169
44 169
45 169
46 169
47 169
48 169
49 169
50 169
51 169
52 169
53 169
54 169
118 169
119 169
120 169
121 169
122 169
139 169
140 169
141 169
142 169
143 169
144 169
157 169
257 169
296 169
297 169
298 169
45 170
58 170
45 171
58 171
45 172
58 172
58 173
45 174
58 174
45 175
58 175
30 176
322 176
323 176
329 176
330 176
334 176
351 176
30 177
322 177
323 177
329 177
330 177
334 177
351 177
30 178
322 178
323 178
329 178
330 178
334 178
351 178
1 179
2 179
3 179
4 179
5 179
6 179
7 179
8 179
9 179
10 179
11 179
12 179
13 179
14 179
15 179
16 179
17 179
18 179
19 179
20 179
21 179
22 179
23 179
24 179
25 179
26 179
27 179
28 179
29 179
30 179
31 179
32 179
33 179
34 179
35 179
36 179
37 179
38 179
39 179
40 179
41 179
42 179
43 179
44 179
45 179
46 179
47 179
48 179
49 179
50 179
51 179
52 179
53 179
54 179
58 179
159 179
160 179
161 179
162 179
163 179
164 179
165 179
167 179
168 179
169 179
170 179
171 179
172 179
173 179
202 179
203 179
204 179
205 179
207 179
208 179
209 179
210 179
211 179
212 179
213 179
214 179
310 179
311 179
312 179
313 179
314 179
45 180
58 180
26 181
27 181
58 181
276 181
277 181
278 181
279 181
280 181
281 181
282 181
283 181
284 181
286 181
287 181
288 181
289 181
290 181
291 181
292 181
293 181
294 181
310 181
19 182
58 182
202 182
203 182
204 182
205 182
207 182
208 182
209 182
210 182
211 182
212 182
1 183
2 183
8 183
9 183
10 183
12 183
13 183
16 183
17 183
18 183
19 183
26 183
27 183
29 183
72 183
73 183
74 183
75 183
77 183
78 183
79 183
80 183
81 183
82 183
83 183
84 183
85 183
87 183
88 183
89 183
90 183
91 183
92 183
93 183
94 183
95 183
97 183
98 183
99 183
100 183
101 183
102 183
103 183
104 183
105 183
107 183
108 183
109 183
110 183
111 183
112 183
113 183
114 183
127 183
128 183
129 183
130 183
131 183
132 183
133 183
134 183
135 183
137 183
138 183
159 183
160 183
161 183
162 183
163 183
164 183
165 183
167 183
168 183
169 183
170 183
171 183
172 183
173 183
174 183
175 183
177 183
178 183
179 183
180 183
181 183
182 183
184 183
185 183
187 183
188 183
189 183
190 183
191 183
192 183
193 183
194 183
195 183
197 183
198 183
199 183
200 183
201 183
202 183
203 183
204 183
205 183
207 183
208 183
209 183
210 183
211 183
212 183
213 183
214 183
276 183
277 183
278 183
279 183
280 183
281 183
282 183
283 183
284 183
286 183
287 183
288 183
289 183
290 183
291 183
292 183
293 183
294 183
310 183
311 183
312 183
313 183
314 183
29 184
310 184
311 184
312 184
313 184
314 184
29 185
310 185
311 185
312 185
313 185
314 185
16 186
29 186
45 186
58 186
159 186
160 186
161 186
162 186
163 186
164 186
165 186
167 186
168 186
169 186
170 186
171 186
172 186
173 186
310 186
311 186
312 186
313 186
314 186
30 187
31 187
32 187
58 187
318 187
319 187
320 187
321 187
322 187
323 187
324 187
326 187
327 187
328 187
329 187
330 187
331 187
332 187
333 187
334 187
336 187
337 187
338 187
339 187
340 187
341 187
342 187
343 187
344 187
346 187
347 187
348 187
349 187
350 187
351 187
1 188
2 188
3 188
4 188
5 188
6 188
7 188
8 188
9 188
10 188
11 188
12 188
13 188
14 188
15 188
16 188
17 188
18 188
19 188
20 188
21 188
22 188
23 188
24 188
25 188
26 188
27 188
28 188
29 188
30 188
31 188
32 188
33 188
34 188
35 188
36 188
37 188
38 188
39 188
40 188
41 188
42 188
43 188
44 188
45 188
46 188
47 188
48 188
49 188
50 188
51 188
52 188
53 188
54 188
58 188
72 188
73 188
74 188
75 188
77 188
78 188
79 188
80 188
81 188
82 188
83 188
84 188
85 188
87 188
88 188
89 188
90 188
91 188
92 188
93 188
94 188
95 188
97 188
98 188
99 188
100 188
101 188
102 188
103 188
104 188
105 188
107 188
108 188
109 188
110 188
111 188
112 188
113 188
114 188
127 188
128 188
129 188
130 188
131 188
132 188
133 188
134 188
135 188
137 188
138 188
139 188
140 188
141 188
142 188
143 188
144 188
159 188
160 188
161 188
162 188
163 188
164 188
165 188
167 188
168 188
169 188
170 188
171 188
172 188
173 188
177 188
178 188
179 188
180 188
181 188
182 188
183 188
184 188
185 188
187 188
189 188
190 188
191 188
192 188
193 188
194 188
195 188
197 188
198 188
199 188
200 188
201 188
202 188
203 188
204 188
205 188
207 188
208 188
209 188
210 188
211 188
212 188
213 188
214 188
249 188
250 188
251 188
252 188
276 188
277 188
278 188
279 188
280 188
281 188
282 188
283 188
284 188
286 188
287 188
288 188
289 188
290 188
291 188
292 188
293 188
294 188
310 188
311 188
312 188
313 188
314 188
323 188
329 188
341 188
351 188
368 188
369 188
370 188
371 188
372 188
373 188
374 188
376 188
377 188
378 188
379 188
380 188
381 188
58 189
58 190
29 191
310 191
311 191
312 191
313 191
314 191
58 192
58 193
29 194
310 194
311 194
312 194
313 194
314 194
58 195
58 196
329 196
351 196
19 197
26 197
27 197
29 197
188 197
202 197
203 197
204 197
205 197
207 197
208 197
209 197
210 197
211 197
212 197
213 197
214 197
276 197
277 197
278 197
279 197
280 197
281 197
282 197
283 197
284 197
286 197
287 197
288 197
289 197
290 197
291 197
292 197
293 197
294 197
310 197
311 197
312 197
313 197
314 197
19 198
29 198
58 198
139 198
140 198
141 198
142 198
143 198
144 198
202 198
203 198
204 198
205 198
207 198
208 198
209 198
210 198
211 198
212 198
310 198
311 198
312 198
313 198
314 198
4 199
38 199
39 199
45 199
58 199
393 199
394 199
396 199
397 199
398 199
399 199
400 199
401 199
402 199
403 199
407 199
408 199
409 199
410 199
411 199
412 199
413 199
414 199
416 199
417 199
418 199
419 199
420 199
421 199
422 199
423 199
424 199
426 199
427 199
428 199
429 199
430 199
431 199
432 199
433 199
434 199
436 199
437 199
438 199
439 199
440 199
441 199
442 199
443 199
450 199
451 199
452 199
453 199
1 200
2 200
3 200
4 200
5 200
6 200
7 200
8 200
9 200
10 200
11 200
12 200
13 200
14 200
15 200
16 200
17 200
18 200
19 200
20 200
21 200
22 200
23 200
24 200
25 200
26 200
27 200
28 200
29 200
30 200
31 200
32 200
33 200
34 200
35 200
36 200
37 200
38 200
39 200
40 200
41 200
42 200
43 200
44 200
45 200
46 200
47 200
48 200
49 200
50 200
51 200
52 200
53 200
54 200
58 200
139 200
140 200
141 200
142 200
143 200
144 200
1 201
2 201
3 201
4 201
5 201
6 201
7 201
8 201
9 201
10 201
11 201
12 201
13 201
14 201
15 201
16 201
17 201
18 201
19 201
20 201
21 201
22 201
23 201
24 201
25 201
26 201
27 201
28 201
29 201
30 201
31 201
32 201
33 201
34 201
35 201
36 201
37 201
38 201
39 201
40 201
41 201
42 201
43 201
44 201
45 201
46 201
47 201
48 201
49 201
50 201
51 201
52 201
53 201
54 201
58 201
139 201
140 201
141 201
142 201
143 201
144 201
58 202
1 203
2 203
3 203
4 203
5 203
6 203
7 203
8 203
9 203
10 203
11 203
12 203
13 203
14 203
15 203
16 203
17 203
18 203
19 203
20 203
21 203
22 203
23 203
24 203
25 203
26 203
27 203
28 203
29 203
30 203
31 203
32 203
33 203
34 203
35 203
36 203
37 203
38 203
39 203
40 203
41 203
42 203
43 203
44 203
45 203
46 203
47 203
48 203
49 203
50 203
51 203
52 203
53 203
54 203
57 203
58 203
63 203
64 203
65 203
67 203
68 203
69 203
70 203
71 203
72 203
73 203
74 203
75 203
77 203
78 203
79 203
80 203
81 203
82 203
83 203
84 203
85 203
87 203
88 203
89 203
90 203
91 203
92 203
93 203
94 203
95 203
97 203
98 203
99 203
100 203
101 203
102 203
103 203
104 203
105 203
107 203
108 203
109 203
110 203
111 203
112 203
113 203
114 203
123 203
124 203
125 203
202 203
204 203
205 203
207 203
208 203
209 203
210 203
211 203
212 203
213 203
214 203
249 203
250 203
251 203
252 203
267 203
268 203
269 203
270 203
271 203
272 203
309 203
310 203
311 203
312 203
313 203
314 203
318 203
319 203
320 203
321 203
322 203
323 203
324 203
326 203
327 203
328 203
329 203
330 203
331 203
332 203
333 203
334 203
336 203
337 203
338 203
339 203
340 203
341 203
342 203
343 203
344 203
346 203
347 203
348 203
349 203
350 203
351 203
368 203
369 203
370 203
371 203
372 203
373 203
374 203
376 203
377 203
378 203
379 203
380 203
381 203
1 204
2 204
3 204
4 204
5 204
6 204
7 204
8 204
9 204
10 204
11 204
12 204
13 204
14 204
15 204
16 204
17 204
18 204
19 204
20 204
21 204
22 204
23 204
24 204
25 204
26 204
27 204
28 204
29 204
30 204
31 204
32 204
33 204
34 204
35 204
36 204
37 204
38 204
39 204
40 204
41 204
42 204
43 204
44 204
45 204
46 204
47 204
48 204
49 204
50 204
51 204
52 204
53 204
54 204
55 204
56 204
57 204
58 204
59 204
60 204
61 204
62 204
63 204
64 204
65 204
67 204
159 204
160 204
161 204
162 204
163 204
164 204
165 204
167 204
168 204
169 204
170 204
171 204
172 204
173 204
249 204
250 204
251 204
252 204
267 204
268 204
269 204
270 204
271 204
272 204
318 204
319 204
320 204
321 204
322 204
323 204
324 204
326 204
327 204
328 204
329 204
330 204
331 204
332 204
333 204
334 204
336 204
337 204
338 204
339 204
340 204
341 204
342 204
343 204
344 204
346 204
347 204
348 204
349 204
350 204
351 204
1 205
2 205
3 205
4 205
5 205
6 205
7 205
8 205
9 205
10 205
11 205
12 205
13 205
14 205
15 205
16 205
17 205
18 205
19 205
20 205
21 205
22 205
23 205
24 205
25 205
26 205
27 205
28 205
29 205
30 205
31 205
32 205
33 205
34 205
35 205
36 205
37 205
38 205
39 205
40 205
41 205
42 205
43 205
44 205
45 205
46 205
47 205
48 205
49 205
50 205
51 205
52 205
53 205
54 205
55 205
56 205
57 205
58 205
59 205
60 205
61 205
62 205
63 205
64 205
65 205
67 205
68 205
69 205
70 205
71 205
72 205
73 205
74 205
75 205
77 205
78 205
79 205
80 205
81 205
82 205
83 205
84 205
85 205
87 205
88 205
89 205
90 205
91 205
92 205
93 205
94 205
95 205
97 205
98 205
99 205
100 205
101 205
102 205
103 205
104 205
105 205
107 205
108 205
109 205
110 205
111 205
112 205
113 205
114 205
139 205
140 205
141 205
142 205
143 205
144 205
159 205
160 205
161 205
162 205
163 205
164 205
165 205
167 205
168 205
169 205
170 205
171 205
172 205
173 205
267 205
268 205
269 205
270 205
271 205
272 205
309 205
310 205
311 205
312 205
313 205
314 205
318 205
319 205
320 205
321 205
322 205
323 205
324 205
326 205
327 205
328 205
329 205
330 205
331 205
332 205
333 205
334 205
336 205
337 205
338 205
339 205
340 205
341 205
342 205
343 205
344 205
346 205
347 205
348 205
349 205
350 205
351 205
368 205
369 205
370 205
371 205
372 205
373 205
374 205
376 205
377 205
378 205
379 205
380 205
381 205
1 206
2 206
3 206
4 206
5 206
6 206
7 206
8 206
9 206
10 206
11 206
12 206
13 206
14 206
15 206
16 206
17 206
18 206
19 206
20 206
21 206
22 206
23 206
24 206
25 206
26 206
27 206
28 206
29 206
30 206
31 206
32 206
33 206
34 206
35 206
36 206
37 206
38 206
39 206
40 206
41 206
42 206
43 206
44 206
45 206
46 206
47 206
48 206
49 206
50 206
51 206
52 206
53 206
54 206
55 206
56 206
58 206
59 206
60 206
61 206
62 206
63 206
64 206
65 206
67 206
72 206
73 206
74 206
75 206
77 206
78 206
79 206
80 206
81 206
82 206
83 206
84 206
85 206
87 206
88 206
89 206
90 206
91 206
92 206
93 206
94 206
95 206
97 206
98 206
99 206
100 206
101 206
102 206
103 206
104 206
105 206
107 206
108 206
109 206
110 206
111 206
112 206
113 206
114 206
159 206
160 206
161 206
162 206
163 206
164 206
165 206
167 206
168 206
169 206
170 206
171 206
172 206
173 206
309 206
310 206
311 206
312 206
313 206
314 206
318 206
319 206
320 206
321 206
322 206
323 206
324 206
326 206
327 206
328 206
329 206
330 206
331 206
332 206
333 206
334 206
336 206
337 206
338 206
339 206
340 206
341 206
342 206
343 206
344 206
346 206
347 206
348 206
349 206
350 206
351 206
368 206
369 206
370 206
371 206
372 206
373 206
374 206
376 206
377 206
378 206
379 206
380 206
381 206
1 207
2 207
3 207
4 207
5 207
6 207
7 207
8 207
9 207
10 207
11 207
12 207
13 207
14 207
15 207
16 207
17 207
18 207
19 207
20 207
21 207
22 207
23 207
24 207
25 207
26 207
27 207
28 207
29 207
30 207
31 207
32 207
33 207
34 207
35 207
36 207
37 207
38 207
39 207
40 207
41 207
42 207
43 207
44 207
45 207
46 207
47 207
48 207
49 207
50 207
51 207
52 207
53 207
54 207
57 207
58 207
63 207
64 207
65 207
67 207
68 207
71 207
72 207
73 207
74 207
75 207
77 207
78 207
79 207
80 207
81 207
82 207
83 207
84 207
85 207
87 207
88 207
89 207
90 207
91 207
92 207
93 207
94 207
95 207
97 207
98 207
99 207
100 207
101 207
102 207
103 207
104 207
105 207
107 207
108 207
109 207
110 207
111 207
112 207
113 207
114 207
123 207
124 207
125 207
127 207
128 207
129 207
130 207
131 207
132 207
133 207
134 207
135 207
137 207
138 207
139 207
140 207
141 207
142 207
143 207
144 207
153 207
154 207
155 207
159 207
160 207
161 207
162 207
163 207
164 207
165 207
167 207
168 207
169 207
170 207
171 207
172 207
173 207
174 207
188 207
203 207
209 207
213 207
267 207
268 207
269 207
270 207
271 207
272 207
276 207
277 207
278 207
279 207
280 207
281 207
282 207
283 207
284 207
286 207
287 207
288 207
289 207
290 207
291 207
292 207
293 207
294 207
310 207
311 207
312 207
313 207
314 207
318 207
319 207
320 207
321 207
322 207
323 207
324 207
326 207
327 207
328 207
329 207
330 207
331 207
332 207
333 207
334 207
336 207
337 207
338 207
339 207
340 207
341 207
342 207
343 207
344 207
346 207
347 207
348 207
349 207
350 207
351 207
368 207
369 207
370 207
371 207
372 207
373 207
374 207
376 207
377 207
378 207
379 207
380 207
381 207
407 207
408 207
409 207
410 207
411 207
412 207
413 207
414 207
416 207
417 207
418 207
419 207
420 207
421 207
422 207
423 207
424 207
426 207
427 207
428 207
429 207
431 207
432 207
433 207
434 207
436 207
437 207
438 207
439 207
440 207
441 207
442 207
443 207
450 207
451 207
452 207
453 207
7 208
16 208
19 208
30 208
31 208
32 208
63 208
64 208
65 208
67 208
68 208
69 208
70 208
71 208
118 208
119 208
120 208
121 208
122 208
159 208
160 208
161 208
162 208
163 208
164 208
165 208
167 208
168 208
169 208
170 208
171 208
172 208
173 208
174 208
175 208
202 208
203 208
204 208
205 208
207 208
209 208
210 208
211 208
212 208
213 208
318 208
319 208
320 208
321 208
322 208
323 208
324 208
326 208
327 208
328 208
329 208
330 208
331 208
332 208
333 208
334 208
336 208
337 208
338 208
339 208
340 208
341 208
342 208
343 208
344 208
346 208
347 208
348 208
349 208
350 208
351 208
1 209
2 209
3 209
4 209
5 209
6 209
7 209
8 209
9 209
10 209
11 209
12 209
13 209
14 209
15 209
16 209
17 209
18 209
19 209
20 209
21 209
22 209
23 209
24 209
25 209
26 209
27 209
28 209
29 209
30 209
31 209
32 209
33 209
34 209
35 209
36 209
37 209
38 209
39 209
40 209
41 209
42 209
43 209
44 209
45 209
46 209
47 209
48 209
49 209
50 209
51 209
52 209
53 209
54 209
63 209
64 209
65 209
67 209
118 209
119 209
120 209
121 209
122 209
1 210
2 210
3 210
4 210
5 210
6 210
7 210
8 210
9 210
10 210
11 210
12 210
13 210
14 210
15 210
16 210
17 210
18 210
19 210
20 210
21 210
22 210
23 210
24 210
25 210
26 210
27 210
28 210
29 210
30 210
31 210
32 210
33 210
34 210
35 210
36 210
37 210
38 210
39 210
40 210
41 210
42 210
43 210
44 210
45 210
46 210
47 210
48 210
49 210
50 210
51 210
52 210
53 210
54 210
55 210
56 210
57 210
58 210
59 210
60 210
61 210
62 210
63 210
64 210
65 210
67 210
68 210
69 210
70 210
71 210
118 210
119 210
120 210
121 210
122 210
123 210
124 210
125 210
139 210
140 210
141 210
142 210
143 210
144 210
157 210
159 210
160 210
161 210
162 210
163 210
164 210
165 210
167 210
168 210
169 210
170 210
171 210
172 210
173 210
213 210
214 210
227 210
228 210
229 210
230 210
231 210
232 210
233 210
234 210
235 210
237 210
238 210
239 210
240 210
241 210
242 210
243 210
244 210
245 210
247 210
248 210
249 210
250 210
251 210
252 210
257 210
267 210
268 210
269 210
270 210
271 210
272 210
296 210
297 210
298 210
309 210
310 210
311 210
312 210
313 210
314 210
318 210
319 210
320 210
321 210
322 210
323 210
324 210
326 210
327 210
328 210
329 210
330 210
331 210
332 210
333 210
334 210
336 210
337 210
338 210
339 210
340 210
341 210
342 210
343 210
344 210
346 210
347 210
348 210
349 210
350 210
351 210
368 210
369 210
370 210
371 210
372 210
373 210
374 210
376 210
377 210
378 210
379 210
380 210
381 210
3 211
118 211
119 211
120 211
121 211
122 211
139 211
140 211
141 211
142 211
143 211
144 211
157 211
257 211
296 211
297 211
298 211
118 212
119 212
120 212
121 212
122 212
1 213
2 213
3 213
4 213
5 213
6 213
7 213
8 213
9 213
10 213
11 213
12 213
13 213
14 213
15 213
16 213
17 213
18 213
19 213
20 213
21 213
22 213
23 213
24 213
25 213
26 213
27 213
28 213
29 213
30 213
31 213
32 213
33 213
34 213
35 213
36 213
37 213
38 213
39 213
40 213
41 213
42 213
43 213
44 213
45 213
46 213
47 213
48 213
49 213
50 213
51 213
52 213
53 213
54 213
58 213
63 213
64 213
65 213
67 213
159 213
160 213
161 213
162 213
163 213
164 213
165 213
167 213
168 213
169 213
170 213
171 213
172 213
173 213
318 213
319 213
320 213
321 213
322 213
323 213
324 213
326 213
327 213
328 213
329 213
330 213
331 213
332 213
333 213
334 213
336 213
337 213
338 213
339 213
340 213
341 213
342 213
343 213
344 213
346 213
347 213
348 213
349 213
350 213
351 213
368 213
369 213
370 213
371 213
372 213
373 213
374 213
376 213
377 213
378 213
379 213
380 213
381 213
1 214
2 214
3 214
4 214
5 214
6 214
7 214
8 214
9 214
10 214
11 214
12 214
13 214
14 214
15 214
16 214
17 214
18 214
19 214
20 214
21 214
22 214
23 214
24 214
25 214
26 214
27 214
28 214
29 214
30 214
31 214
32 214
33 214
34 214
35 214
36 214
37 214
38 214
39 214
40 214
41 214
42 214
43 214
44 214
45 214
46 214
47 214
48 214
49 214
50 214
51 214
52 214
53 214
54 214
58 214
63 214
64 214
65 214
67 214
318 214
319 214
320 214
321 214
322 214
323 214
324 214
326 214
327 214
328 214
329 214
330 214
331 214
332 214
333 214
334 214
336 214
337 214
338 214
339 214
340 214
341 214
342 214
343 214
344 214
346 214
347 214
348 214
349 214
350 214
351 214
368 214
369 214
370 214
371 214
372 214
373 214
374 214
376 214
377 214
378 214
379 214
380 214
381 214
16 215
30 215
31 215
32 215
35 215
45 215
58 215
159 215
160 215
161 215
162 215
163 215
164 215
165 215
167 215
168 215
169 215
170 215
171 215
172 215
173 215
249 215
250 215
251 215
252 215
314 215
318 215
319 215
320 215
321 215
322 215
323 215
324 215
326 215
327 215
328 215
329 215
330 215
331 215
332 215
333 215
334 215
336 215
337 215
338 215
339 215
340 215
341 215
342 215
343 215
344 215
346 215
347 215
348 215
349 215
350 215
351 215
368 215
369 215
370 215
371 215
372 215
373 215
374 215
376 215
377 215
378 215
379 215
380 215
381 215
7 216
16 216
30 216
31 216
32 216
35 216
45 216
58 216
63 216
64 216
65 216
67 216
159 216
160 216
161 216
162 216
163 216
164 216
165 216
167 216
168 216
169 216
170 216
171 216
172 216
173 216
249 216
250 216
251 216
252 216
314 216
318 216
319 216
320 216
321 216
322 216
323 216
324 216
326 216
327 216
328 216
329 216
330 216
331 216
332 216
333 216
334 216
336 216
337 216
338 216
339 216
340 216
341 216
342 216
343 216
344 216
346 216
347 216
348 216
349 216
350 216
351 216
368 216
369 216
370 216
371 216
372 216
373 216
374 216
376 216
377 216
378 216
379 216
380 216
381 216
30 217
31 217
32 217
35 217
45 217
58 217
249 217
250 217
251 217
252 217
318 217
319 217
320 217
321 217
322 217
323 217
324 217
326 217
327 217
328 217
329 217
330 217
331 217
332 217
333 217
334 217
336 217
337 217
338 217
339 217
340 217
341 217
342 217
343 217
344 217
346 217
347 217
348 217
349 217
350 217
351 217
368 217
369 217
370 217
371 217
372 217
373 217
374 217
376 217
377 217
378 217
379 217
380 217
381 217
45 218
58 218
45 219
58 219
45 220
58 220
45 221
58 221
7 222
26 222
27 222
63 222
64 222
65 222
67 222
276 222
277 222
278 222
279 222
280 222
281 222
282 222
283 222
284 222
286 222
287 222
288 222
289 222
290 222
291 222
292 222
293 222
294 222
7 223
16 223
30 223
31 223
32 223
45 223
58 223
63 223
64 223
65 223
67 223
159 223
160 223
161 223
162 223
163 223
164 223
165 223
167 223
168 223
169 223
170 223
171 223
172 223
173 223
249 223
250 223
251 223
252 223
318 223
319 223
320 223
321 223
322 223
323 223
324 223
326 223
327 223
328 223
329 223
330 223
331 223
332 223
333 223
334 223
336 223
337 223
338 223
339 223
340 223
341 223
342 223
343 223
344 223
346 223
347 223
348 223
349 223
350 223
351 223
7 224
16 224
30 224
31 224
32 224
35 224
63 224
64 224
65 224
67 224
159 224
160 224
161 224
162 224
163 224
164 224
165 224
167 224
168 224
169 224
170 224
171 224
172 224
173 224
318 224
319 224
320 224
321 224
322 224
323 224
324 224
326 224
327 224
328 224
329 224
330 224
331 224
332 224
333 224
334 224
336 224
337 224
338 224
339 224
340 224
341 224
342 224
343 224
344 224
346 224
347 224
348 224
349 224
350 224
351 224
368 224
369 224
370 224
371 224
372 224
373 224
374 224
376 224
377 224
378 224
379 224
380 224
381 224
7 225
30 225
31 225
32 225
35 225
63 225
64 225
65 225
67 225
318 225
319 225
320 225
321 225
322 225
323 225
324 225
326 225
327 225
328 225
329 225
330 225
331 225
332 225
333 225
334 225
336 225
337 225
338 225
339 225
340 225
341 225
342 225
343 225
344 225
346 225
347 225
348 225
349 225
350 225
351 225
368 225
369 225
370 225
371 225
372 225
373 225
374 225
376 225
377 225
378 225
379 225
380 225
381 225
45 226
58 226
45 227
58 227
45 228
58 228
45 229
58 229
45 230
58 230
45 231
58 231
45 232
58 232
45 233
58 233
45 234
58 234
45 235
58 235
45 236
58 236
45 237
58 237
45 238
58 238
45 239
58 239
58 240
58 241
58 242
58 243
58 244
58 245
58 246
58 247
58 248
1 249
2 249
3 249
4 249
5 249
6 249
7 249
8 249
9 249
10 249
11 249
12 249
13 249
14 249
15 249
16 249
17 249
18 249
19 249
20 249
21 249
22 249
23 249
24 249
25 249
26 249
27 249
28 249
29 249
30 249
31 249
32 249
33 249
34 249
35 249
36 249
37 249
38 249
39 249
40 249
41 249
42 249
43 249
44 249
45 249
46 249
47 249
48 249
49 249
50 249
51 249
52 249
53 249
54 249
55 249
56 249
58 249
59 249
60 249
61 249
62 249
118 249
119 249
120 249
121 249
122 249
139 249
140 249
141 249
142 249
143 249
144 249
157 249
257 249
296 249
297 249
298 249
3 250
58 250
118 250
119 250
120 250
121 250
122 250
139 250
140 250
141 250
142 250
143 250
144 250
157 250
257 250
296 250
297 250
298 250
1 251
2 251
3 251
4 251
5 251
6 251
7 251
8 251
9 251
10 251
11 251
12 251
13 251
14 251
15 251
16 251
17 251
18 251
19 251
20 251
21 251
22 251
23 251
24 251
25 251
26 251
27 251
28 251
29 251
30 251
31 251
32 251
33 251
34 251
35 251
36 251
37 251
38 251
39 251
40 251
41 251
42 251
43 251
44 251
45 251
46 251
47 251
48 251
49 251
50 251
51 251
52 251
53 251
54 251
1 252
2 252
3 252
4 252
5 252
6 252
7 252
8 252
9 252
10 252
11 252
12 252
13 252
14 252
15 252
16 252
17 252
18 252
19 252
20 252
21 252
22 252
23 252
24 252
25 252
26 252
27 252
28 252
29 252
30 252
31 252
32 252
33 252
34 252
35 252
36 252
37 252
38 252
39 252
40 252
41 252
42 252
43 252
44 252
45 252
46 252
47 252
48 252
49 252
50 252
51 252
52 252
53 252
54 252
58 252
118 252
119 252
120 252
121 252
122 252
139 252
140 252
141 252
142 252
143 252
144 252
157 252
249 252
250 252
251 252
257 252
296 252
297 252
298 252
3 253
118 253
119 253
120 253
121 253
122 253
139 253
140 253
141 253
142 253
143 253
144 253
157 253
257 253
296 253
297 253
298 253
3 254
118 254
119 254
120 254
121 254
122 254
139 254
140 254
141 254
142 254
143 254
144 254
157 254
257 254
296 254
297 254
298 254
3 255
118 255
119 255
120 255
121 255
122 255
139 255
140 255
141 255
142 255
143 255
144 255
157 255
257 255
296 255
297 255
298 255
3 256
118 256
119 256
120 256
121 256
122 256
139 256
140 256
141 256
142 256
143 256
144 256
157 256
257 256
296 256
297 256
298 256
3 257
118 257
119 257
120 257
121 257
122 257
139 257
140 257
141 257
142 257
143 257
144 257
157 257
296 257
297 257
298 257
3 258
157 258
296 258
297 258
298 258
388 258
404 258
3 259
118 259
119 259
120 259
121 259
122 259
296 259
297 259
298 259
352 259
353 259
354 259
404 259
3 260
40 260
68 260
69 260
70 260
71 260
118 260
119 260
120 260
121 260
122 260
296 260
297 260
298 260
352 260
353 260
354 260
404 260
3 261
40 261
68 261
69 261
70 261
71 261
118 261
119 261
120 261
121 261
122 261
296 261
297 261
298 261
352 261
353 261
354 261
404 261
2 262
3 262
68 262
69 262
70 262
71 262
118 262
119 262
120 262
121 262
122 262
181 262
188 262
213 262
296 262
297 262
298 262
352 262
353 262
354 262
404 262
1 263
2 263
3 263
4 263
5 263
6 263
7 263
8 263
9 263
10 263
11 263
12 263
13 263
14 263
15 263
16 263
17 263
18 263
19 263
20 263
21 263
22 263
23 263
24 263
25 263
26 263
27 263
28 263
29 263
30 263
31 263
32 263
33 263
34 263
35 263
36 263
37 263
38 263
39 263
40 263
41 263
42 263
43 263
44 263
45 263
46 263
47 263
48 263
49 263
50 263
51 263
52 263
53 263
54 263
118 263
119 263
120 263
121 263
122 263
157 263
352 263
353 263
354 263
1 264
2 264
3 264
4 264
5 264
6 264
7 264
8 264
9 264
10 264
11 264
12 264
13 264
14 264
15 264
16 264
17 264
18 264
19 264
20 264
21 264
22 264
23 264
24 264
25 264
26 264
27 264
28 264
29 264
30 264
31 264
32 264
33 264
34 264
35 264
36 264
37 264
38 264
39 264
40 264
41 264
42 264
43 264
44 264
45 264
46 264
47 264
48 264
49 264
50 264
51 264
52 264
53 264
54 264
58 264
118 264
119 264
120 264
121 264
122 264
145 264
147 264
157 264
1 265
2 265
3 265
4 265
5 265
6 265
7 265
8 265
9 265
10 265
11 265
12 265
13 265
14 265
15 265
16 265
17 265
18 265
19 265
20 265
21 265
22 265
23 265
24 265
25 265
26 265
27 265
28 265
29 265
30 265
31 265
32 265
33 265
34 265
35 265
36 265
37 265
38 265
39 265
40 265
41 265
42 265
43 265
44 265
45 265
46 265
47 265
48 265
49 265
50 265
51 265
52 265
53 265
54 265
58 265
118 265
119 265
120 265
121 265
122 265
145 265
147 265
157 265
3 266
118 266
119 266
120 266
121 266
122 266
139 266
140 266
141 266
142 266
143 266
144 266
157 266
257 266
296 266
297 266
298 266
1 267
2 267
3 267
4 267
5 267
6 267
7 267
8 267
9 267
10 267
11 267
12 267
13 267
14 267
15 267
16 267
17 267
18 267
19 267
20 267
21 267
22 267
23 267
24 267
25 267
26 267
27 267
28 267
29 267
30 267
31 267
32 267
33 267
34 267
35 267
36 267
37 267
38 267
39 267
40 267
41 267
42 267
43 267
44 267
45 267
46 267
47 267
48 267
49 267
50 267
51 267
52 267
53 267
54 267
58 267
63 267
64 267
65 267
67 267
1 268
2 268
3 268
4 268
5 268
6 268
7 268
8 268
9 268
10 268
11 268
12 268
13 268
14 268
15 268
16 268
17 268
18 268
19 268
20 268
21 268
22 268
23 268
24 268
25 268
26 268
27 268
28 268
29 268
30 268
31 268
32 268
33 268
34 268
35 268
36 268
37 268
38 268
39 268
40 268
41 268
42 268
43 268
44 268
45 268
46 268
47 268
48 268
49 268
50 268
51 268
52 268
53 268
54 268
63 268
64 268
65 268
67 268
118 268
122 268
139 268
140 268
141 268
142 268
143 268
144 268
157 268
257 268
296 268
297 268
298 268
58 269
58 270
58 271
1 272
2 272
3 272
4 272
5 272
6 272
7 272
8 272
9 272
10 272
11 272
12 272
13 272
14 272
15 272
16 272
17 272
18 272
19 272
20 272
21 272
22 272
23 272
24 272
25 272
26 272
27 272
28 272
29 272
30 272
31 272
32 272
33 272
34 272
35 272
36 272
37 272
38 272
39 272
40 272
41 272
42 272
43 272
44 272
45 272
46 272
47 272
48 272
49 272
50 272
51 272
52 272
53 272
54 272
58 272
404 272
7 273
30 273
31 273
32 273
35 273
63 273
64 273
65 273
67 273
318 273
319 273
320 273
321 273
322 273
323 273
324 273
326 273
327 273
328 273
329 273
330 273
331 273
332 273
333 273
334 273
336 273
337 273
338 273
339 273
340 273
341 273
342 273
343 273
344 273
346 273
347 273
348 273
349 273
350 273
351 273
368 273
369 273
370 273
371 273
372 273
373 273
374 273
376 273
377 273
378 273
379 273
380 273
381 273
35 274
368 274
369 274
370 274
371 274
372 274
373 274
374 274
376 274
377 274
378 274
379 274
380 274
381 274
250 275
268 275
323 276
326 276
329 276
330 276
331 276
334 276
336 276
339 276
341 276
349 276
29 277
309 277
310 277
311 277
312 277
313 277
314 277
45 278
392 278
30 279
31 279
32 279
318 279
319 279
320 279
321 279
322 279
323 279
324 279
326 279
327 279
328 279
329 279
330 279
331 279
332 279
333 279
334 279
336 279
337 279
338 279
339 279
340 279
341 279
342 279
343 279
344 279
346 279
347 279
348 279
349 279
350 279
351 279
7 280
25 280
45 280
57 280
63 280
64 280
65 280
67 280
213 280
214 280
249 280
250 280
251 280
252 280
267 280
268 280
269 280
270 280
271 280
272 280
4 281
30 281
31 281
32 281
35 281
58 281
318 281
319 281
320 281
321 281
322 281
323 281
324 281
326 281
327 281
328 281
329 281
330 281
331 281
332 281
333 281
334 281
336 281
337 281
338 281
339 281
340 281
341 281
342 281
343 281
344 281
346 281
347 281
348 281
349 281
350 281
351 281
368 281
369 281
370 281
371 281
372 281
373 281
374 281
376 281
377 281
378 281
379 281
380 281
381 281
392 281
393 281
394 281
396 281
397 281
398 281
399 281
400 281
401 281
402 281
403 281
4 282
7 282
25 282
29 282
35 282
45 282
57 282
58 282
63 282
64 282
65 282
67 282
249 282
250 282
251 282
252 282
267 282
268 282
269 282
270 282
271 282
272 282
309 282
310 282
311 282
312 282
313 282
314 282
318 282
368 282
369 282
370 282
371 282
372 282
373 282
374 282
376 282
377 282
378 282
379 282
380 282
381 282
392 282
393 282
394 282
396 282
397 282
398 282
399 282
400 282
401 282
402 282
403 282
7 283
30 283
31 283
32 283
35 283
45 283
63 283
64 283
65 283
67 283
318 283
319 283
320 283
321 283
322 283
323 283
324 283
326 283
327 283
328 283
329 283
330 283
331 283
332 283
333 283
334 283
336 283
337 283
338 283
339 283
340 283
341 283
342 283
343 283
344 283
346 283
347 283
348 283
349 283
350 283
351 283
368 283
369 283
370 283
371 283
372 283
373 283
374 283
376 283
377 283
378 283
379 283
380 283
381 283
29 284
309 284
310 284
311 284
312 284
313 284
314 284
310 285
398 285
310 286
398 286
1 287
2 287
3 287
4 287
5 287
6 287
7 287
8 287
9 287
10 287
11 287
12 287
13 287
14 287
15 287
16 287
17 287
18 287
19 287
20 287
21 287
22 287
23 287
24 287
25 287
26 287
27 287
28 287
29 287
30 287
31 287
32 287
33 287
34 287
35 287
36 287
37 287
38 287
39 287
40 287
41 287
42 287
43 287
44 287
45 287
46 287
47 287
48 287
49 287
50 287
51 287
52 287
53 287
54 287
71 288
277 288
309 288
314 288
45 289
58 289
45 290
58 290
45 291
58 291
16 292
159 292
160 292
161 292
162 292
163 292
164 292
165 292
167 292
168 292
169 292
170 292
171 292
172 292
173 292
16 293
159 293
160 293
161 293
162 293
163 293
164 293
165 293
167 293
168 293
169 293
170 293
171 293
172 293
173 293
316 294
317 294
296 295
298 295
298 296
118 297
119 297
120 297
121 297
122 297
157 297
118 298
119 298
120 298
121 298
122 298
157 298
16 299
24 299
38 299
39 299
40 299
41 299
68 299
69 299
70 299
71 299
135 299
159 299
160 299
161 299
162 299
163 299
164 299
165 299
167 299
168 299
169 299
170 299
171 299
172 299
173 299
213 299
253 299
254 299
255 299
257 299
310 299
388 299
407 299
408 299
409 299
410 299
411 299
412 299
413 299
414 299
416 299
417 299
418 299
419 299
420 299
421 299
422 299
423 299
424 299
426 299
427 299
428 299
429 299
430 299
431 299
432 299
433 299
434 299
436 299
437 299
438 299
439 299
440 299
441 299
442 299
443 299
444 299
446 299
447 299
448 299
449 299
450 299
451 299
452 299
453 299
454 299
9 300
11 300
12 300
13 300
16 300
24 300
38 300
39 300
40 300
41 300
68 300
69 300
70 300
71 300
79 300
80 300
81 300
82 300
83 300
84 300
85 300
87 300
115 300
117 300
127 300
128 300
129 300
130 300
131 300
132 300
133 300
134 300
135 300
137 300
138 300
159 300
160 300
161 300
162 300
163 300
164 300
165 300
167 300
168 300
169 300
170 300
171 300
172 300
173 300
213 300
253 300
254 300
255 300
257 300
310 300
388 300
407 300
408 300
409 300
410 300
411 300
412 300
413 300
414 300
416 300
417 300
418 300
419 300
420 300
421 300
422 300
423 300
424 300
426 300
427 300
428 300
429 300
430 300
431 300
432 300
433 300
434 300
436 300
437 300
438 300
439 300
440 300
441 300
442 300
443 300
444 300
446 300
447 300
448 300
449 300
450 300
451 300
452 300
453 300
454 300
9 301
40 301
41 301
68 301
69 301
70 301
71 301
84 301
85 301
87 301
442 301
444 301
446 301
447 301
448 301
449 301
454 301
9 302
28 302
40 302
41 302
68 302
69 302
70 302
71 302
84 302
85 302
87 302
118 302
119 302
120 302
121 302
122 302
301 302
303 302
304 302
306 302
307 302
308 302
442 302
444 302
446 302
447 302
448 302
449 302
454 302
40 303
71 303
301 303
68 304
69 304
70 304
71 304
68 305
69 305
70 305
71 305
40 306
41 306
71 306
84 306
442 306
444 306
446 306
447 306
448 306
449 306
454 306
28 307
301 307
302 307
303 307
304 307
306 307
308 307
388 307
40 308
41 308
71 308
301 308
306 308
442 308
444 308
446 308
447 308
448 308
449 308
454 308
58 309
58 310
58 311
58 312
58 313
58 314
58 315
58 316
58 317
58 318
58 319
58 320
58 321
58 322
58 323
58 324
58 325
58 326
58 327
58 328
58 329
58 330
58 331
58 332
58 333
58 334
58 335
58 336
58 337
58 338
58 339
58 340
58 341
58 342
58 343
58 344
58 345
58 346
58 347
58 348
58 349
58 350
58 351
157 352
353 352
354 352
3 353
118 353
122 353
139 353
140 353
141 353
142 353
143 353
144 353
157 353
257 353
296 353
297 353
298 353
3 354
118 354
122 354
139 354
140 354
141 354
142 354
143 354
144 354
157 354
257 354
296 354
297 354
298 354
2 355
16 355
17 355
18 355
29 355
30 355
31 355
32 355
58 355
159 355
160 355
161 355
162 355
163 355
164 355
165 355
167 355
168 355
169 355
170 355
171 355
172 355
173 355
177 355
178 355
179 355
180 355
181 355
182 355
183 355
184 355
185 355
187 355
188 355
189 355
190 355
191 355
192 355
193 355
194 355
195 355
197 355
198 355
199 355
200 355
201 355
262 355
263 355
264 355
265 355
309 355
310 355
311 355
312 355
313 355
314 355
318 355
319 355
320 355
321 355
322 355
323 355
324 355
326 355
327 355
328 355
329 355
330 355
331 355
332 355
333 355
334 355
336 355
337 355
338 355
339 355
340 355
341 355
342 355
343 355
344 355
346 355
347 355
348 355
349 355
350 355
351 355
352 355
353 355
354 355
2 356
16 356
17 356
18 356
29 356
30 356
31 356
32 356
58 356
159 356
160 356
161 356
162 356
163 356
164 356
165 356
167 356
168 356
169 356
170 356
171 356
172 356
173 356
177 356
178 356
179 356
180 356
181 356
182 356
183 356
184 356
185 356
187 356
188 356
189 356
190 356
191 356
192 356
193 356
194 356
195 356
197 356
198 356
199 356
200 356
201 356
262 356
263 356
264 356
265 356
309 356
310 356
311 356
312 356
313 356
314 356
318 356
319 356
320 356
321 356
322 356
323 356
324 356
326 356
327 356
328 356
329 356
330 356
331 356
332 356
333 356
334 356
336 356
337 356
338 356
339 356
340 356
341 356
342 356
343 356
344 356
346 356
347 356
348 356
349 356
350 356
351 356
352 356
353 356
354 356
2 357
16 357
17 357
18 357
29 357
30 357
31 357
32 357
58 357
159 357
160 357
161 357
162 357
163 357
164 357
165 357
167 357
168 357
169 357
170 357
171 357
172 357
173 357
177 357
178 357
179 357
180 357
181 357
182 357
183 357
184 357
185 357
187 357
188 357
189 357
190 357
191 357
192 357
193 357
194 357
195 357
197 357
198 357
199 357
200 357
201 357
262 357
263 357
264 357
265 357
309 357
310 357
311 357
312 357
313 357
314 357
318 357
319 357
320 357
321 357
322 357
323 357
324 357
326 357
327 357
328 357
329 357
330 357
331 357
332 357
333 357
334 357
336 357
337 357
338 357
339 357
340 357
341 357
342 357
343 357
344 357
346 357
347 357
348 357
349 357
350 357
351 357
352 357
353 357
354 357
58 358
58 359
58 360
58 361
58 362
58 363
58 364
58 365
58 366
58 367
58 368
58 369
58 370
58 371
58 372
58 373
58 374
58 375
58 376
58 377
58 378
58 379
58 380
58 381
58 382
58 383
58 384
58 385
58 386
58 387
119 388
120 388
121 388
121 389
122 389
118 390
119 390
120 390
121 390
122 390
157 390
118 391
119 391
120 391
121 391
122 391
157 391
58 392
58 393
58 394
58 395
58 396
58 397
58 398
58 399
58 400
58 401
58 402
58 403
1 404
2 404
3 404
4 404
5 404
6 404
7 404
8 404
9 404
10 404
11 404
12 404
13 404
14 404
15 404
16 404
17 404
18 404
19 404
20 404
21 404
22 404
23 404
24 404
25 404
26 404
27 404
28 404
29 404
30 404
31 404
32 404
33 404
34 404
35 404
36 404
37 404
38 404
39 404
40 404
41 404
42 404
43 404
44 404
45 404
46 404
47 404
48 404
49 404
50 404
51 404
52 404
53 404
54 404
55 404
56 404
58 404
59 404
60 404
61 404
62 404
67 404
118 404
119 404
120 404
121 404
122 404
157 404
296 404
297 404
298 404
388 404
1 405
2 405
3 405
4 405
5 405
6 405
7 405
8 405
9 405
10 405
11 405
12 405
13 405
14 405
15 405
16 405
17 405
18 405
19 405
20 405
21 405
22 405
23 405
24 405
25 405
26 405
27 405
28 405
29 405
30 405
31 405
32 405
33 405
34 405
35 405
36 405
37 405
38 405
39 405
40 405
41 405
42 405
43 405
44 405
45 405
46 405
47 405
48 405
49 405
50 405
51 405
52 405
53 405
54 405
55 405
56 405
59 405
60 405
61 405
62 405
1 406
2 406
3 406
4 406
5 406
6 406
7 406
8 406
9 406
10 406
11 406
12 406
13 406
14 406
15 406
16 406
17 406
18 406
19 406
20 406
21 406
22 406
23 406
24 406
25 406
26 406
27 406
28 406
29 406
30 406
31 406
32 406
33 406
34 406
35 406
36 406
37 406
38 406
39 406
40 406
41 406
42 406
43 406
44 406
45 406
46 406
47 406
48 406
49 406
50 406
51 406
52 406
53 406
54 406
55 406
56 406
59 406
60 406
61 406
62 406
15 407
16 407
68 407
69 407
70 407
71 407
84 407
90 407
91 407
100 407
102 407
118 407
119 407
120 407
121 407
122 407
128 407
134 407
139 407
140 407
141 407
142 407
143 407
144 407
153 407
154 407
155 407
1 408
8 408
9 408
10 408
12 408
13 408
14 408
16 408
26 408
27 408
72 408
73 408
74 408
75 408
77 408
78 408
79 408
80 408
81 408
82 408
83 408
84 408
85 408
87 408
88 408
89 408
90 408
91 408
92 408
93 408
94 408
95 408
97 408
98 408
99 408
100 408
101 408
102 408
103 408
104 408
105 408
107 408
108 408
109 408
110 408
111 408
112 408
113 408
114 408
118 408
119 408
120 408
121 408
122 408
127 408
128 408
129 408
130 408
131 408
132 408
133 408
134 408
135 408
137 408
138 408
145 408
147 408
148 408
149 408
150 408
151 408
152 408
159 408
160 408
161 408
162 408
163 408
164 408
165 408
167 408
168 408
169 408
170 408
171 408
172 408
173 408
262 408
263 408
264 408
265 408
276 408
277 408
278 408
279 408
280 408
281 408
282 408
283 408
284 408
286 408
287 408
288 408
289 408
290 408
291 408
292 408
293 408
294 408
1 409
8 409
9 409
10 409
12 409
13 409
16 409
25 409
26 409
27 409
57 409
72 409
73 409
74 409
75 409
77 409
78 409
79 409
80 409
81 409
82 409
83 409
84 409
85 409
87 409
88 409
89 409
90 409
91 409
92 409
93 409
94 409
95 409
97 409
98 409
99 409
100 409
101 409
102 409
103 409
104 409
105 409
107 409
108 409
109 409
110 409
111 409
112 409
113 409
114 409
127 409
128 409
129 409
130 409
131 409
132 409
133 409
134 409
135 409
137 409
138 409
139 409
140 409
141 409
142 409
143 409
144 409
148 409
149 409
150 409
151 409
152 409
159 409
160 409
161 409
162 409
163 409
164 409
165 409
167 409
168 409
169 409
170 409
171 409
172 409
173 409
267 409
268 409
269 409
270 409
271 409
272 409
276 409
277 409
278 409
279 409
280 409
281 409
282 409
283 409
284 409
286 409
287 409
288 409
289 409
290 409
291 409
292 409
293 409
294 409
1 410
8 410
9 410
10 410
12 410
13 410
14 410
16 410
25 410
26 410
27 410
29 410
57 410
68 410
69 410
70 410
71 410
72 410
73 410
74 410
75 410
77 410
78 410
79 410
80 410
81 410
82 410
83 410
84 410
85 410
87 410
88 410
89 410
90 410
91 410
92 410
93 410
94 410
95 410
97 410
98 410
99 410
100 410
101 410
102 410
103 410
104 410
105 410
107 410
108 410
109 410
110 410
111 410
112 410
113 410
114 410
118 410
119 410
120 410
121 410
122 410
123 410
124 410
125 410
127 410
128 410
129 410
130 410
131 410
132 410
133 410
134 410
135 410
137 410
138 410
139 410
140 410
141 410
142 410
143 410
144 410
145 410
147 410
148 410
149 410
150 410
151 410
152 410
159 410
160 410
161 410
162 410
163 410
164 410
165 410
167 410
168 410
169 410
170 410
171 410
172 410
173 410
249 410
250 410
251 410
252 410
262 410
263 410
264 410
265 410
267 410
268 410
269 410
270 410
271 410
272 410
276 410
277 410
278 410
279 410
280 410
281 410
282 410
283 410
284 410
286 410
287 410
288 410
289 410
290 410
291 410
292 410
293 410
294 410
309 410
310 410
311 410
312 410
313 410
314 410
316 410
317 410
3 411
12 411
13 411
37 411
68 411
69 411
70 411
71 411
84 411
90 411
91 411
100 411
102 411
118 411
119 411
120 411
121 411
122 411
127 411
128 411
129 411
130 411
131 411
132 411
133 411
134 411
135 411
137 411
138 411
139 411
140 411
141 411
142 411
143 411
144 411
157 411
296 411
297 411
298 411
388 411
389 411
390 411
391 411
404 411
406 411
1 412
8 412
9 412
10 412
12 412
13 412
16 412
72 412
73 412
74 412
75 412
77 412
78 412
79 412
80 412
81 412
82 412
83 412
84 412
85 412
87 412
88 412
89 412
90 412
91 412
92 412
93 412
94 412
95 412
97 412
98 412
99 412
100 412
101 412
102 412
103 412
104 412
105 412
107 412
108 412
109 412
110 412
111 412
112 412
113 412
114 412
119 412
120 412
121 412
123 412
124 412
125 412
127 412
128 412
129 412
130 412
131 412
132 412
133 412
134 412
135 412
137 412
138 412
159 412
160 412
161 412
162 412
164 412
165 412
167 412
168 412
169 412
170 412
171 412
172 412
173 412
174 412
175 412
1 413
8 413
9 413
10 413
12 413
13 413
16 413
72 413
73 413
74 413
75 413
77 413
78 413
79 413
80 413
81 413
82 413
83 413
84 413
85 413
87 413
88 413
89 413
90 413
91 413
92 413
93 413
94 413
95 413
97 413
98 413
99 413
100 413
101 413
102 413
103 413
104 413
105 413
107 413
108 413
109 413
110 413
111 413
112 413
113 413
114 413
123 413
124 413
125 413
127 413
128 413
129 413
130 413
131 413
132 413
133 413
134 413
135 413
137 413
138 413
159 413
160 413
161 413
162 413
164 413
165 413
167 413
168 413
169 413
170 413
171 413
172 413
173 413
249 413
250 413
251 413
252 413
316 413
317 413
1 414
8 414
9 414
10 414
12 414
13 414
16 414
72 414
73 414
74 414
75 414
77 414
78 414
79 414
80 414
81 414
82 414
83 414
84 414
85 414
87 414
88 414
89 414
90 414
91 414
92 414
93 414
94 414
95 414
97 414
98 414
99 414
100 414
101 414
102 414
103 414
104 414
105 414
107 414
108 414
109 414
110 414
111 414
112 414
113 414
114 414
123 414
124 414
125 414
127 414
128 414
129 414
130 414
131 414
132 414
133 414
134 414
135 414
137 414
138 414
159 414
160 414
161 414
162 414
164 414
165 414
167 414
168 414
169 414
170 414
171 414
172 414
173 414
249 414
250 414
251 414
252 414
316 414
317 414
1 415
8 415
9 415
10 415
12 415
13 415
16 415
72 415
73 415
74 415
75 415
77 415
78 415
79 415
80 415
81 415
82 415
83 415
84 415
85 415
87 415
88 415
89 415
90 415
91 415
92 415
93 415
94 415
95 415
97 415
98 415
99 415
100 415
101 415
102 415
103 415
104 415
105 415
107 415
108 415
109 415
110 415
111 415
112 415
113 415
114 415
123 415
124 415
125 415
127 415
128 415
129 415
130 415
131 415
132 415
133 415
134 415
135 415
137 415
138 415
159 415
160 415
161 415
162 415
164 415
165 415
167 415
168 415
169 415
170 415
171 415
172 415
173 415
249 415
250 415
251 415
252 415
316 415
317 415
1 416
3 416
8 416
9 416
10 416
11 416
40 416
41 416
68 416
72 416
73 416
74 416
75 416
77 416
78 416
79 416
80 416
81 416
82 416
83 416
84 416
85 416
87 416
88 416
89 416
90 416
91 416
92 416
93 416
94 416
95 416
97 416
98 416
99 416
100 416
101 416
102 416
103 416
104 416
105 416
107 416
108 416
109 416
110 416
111 416
112 416
113 416
114 416
115 416
117 416
123 416
124 416
125 416
296 416
297 416
298 416
442 416
444 416
449 416
1 417
8 417
9 417
10 417
68 417
72 417
73 417
74 417
75 417
77 417
78 417
79 417
80 417
81 417
82 417
83 417
84 417
85 417
87 417
88 417
89 417
90 417
91 417
92 417
93 417
94 417
95 417
97 417
98 417
99 417
100 417
101 417
102 417
103 417
104 417
105 417
107 417
108 417
109 417
110 417
111 417
112 417
113 417
114 417
123 417
124 417
125 417
3 418
37 418
40 418
41 418
68 418
69 418
70 418
71 418
111 418
112 418
113 418
114 418
118 418
119 418
120 418
121 418
122 418
139 418
140 418
141 418
142 418
143 418
144 418
157 418
296 418
297 418
298 418
388 418
389 418
390 418
391 418
404 418
406 418
442 418
444 418
449 418
3 419
37 419
68 419
69 419
70 419
71 419
118 419
119 419
120 419
121 419
122 419
123 419
124 419
125 419
139 419
140 419
141 419
142 419
143 419
144 419
148 419
149 419
150 419
151 419
152 419
157 419
296 419
297 419
298 419
388 419
389 419
390 419
391 419
404 419
406 419
442 419
3 420
37 420
68 420
69 420
70 420
71 420
118 420
119 420
120 420
121 420
122 420
139 420
140 420
141 420
142 420
143 420
144 420
157 420
296 420
297 420
298 420
388 420
389 420
390 420
391 420
404 420
406 420
442 420
68 421
69 421
70 421
71 421
123 421
124 421
125 421
40 422
41 422
68 422
69 422
70 422
71 422
118 422
119 422
120 422
121 422
122 422
442 422
444 422
446 422
447 422
448 422
449 422
40 423
41 423
68 423
69 423
70 423
71 423
442 423
444 423
446 423
447 423
448 423
449 423
40 424
68 424
69 424
70 424
71 424
38 425
39 425
407 425
408 425
409 425
410 425
411 425
412 425
413 425
414 425
416 425
417 425
418 425
419 425
420 425
421 425
422 425
423 425
424 425
426 425
427 425
428 425
429 425
430 425
431 425
432 425
433 425
434 425
436 425
437 425
438 425
439 425
440 425
441 425
443 425
450 425
451 425
452 425
453 425
454 425
40 426
41 426
68 426
69 426
70 426
71 426
442 426
444 426
446 426
447 426
448 426
449 426
1 427
8 427
9 427
10 427
12 427
13 427
16 427
72 427
73 427
74 427
75 427
77 427
78 427
79 427
80 427
81 427
82 427
83 427
84 427
85 427
87 427
88 427
89 427
90 427
91 427
92 427
93 427
94 427
95 427
97 427
98 427
99 427
100 427
101 427
102 427
103 427
104 427
105 427
107 427
108 427
109 427
110 427
111 427
112 427
113 427
114 427
118 427
119 427
120 427
121 427
122 427
123 427
124 427
125 427
127 427
128 427
129 427
130 427
131 427
132 427
133 427
134 427
135 427
137 427
138 427
148 427
149 427
150 427
151 427
152 427
159 427
160 427
161 427
162 427
163 427
164 427
165 427
167 427
168 427
169 427
170 427
171 427
172 427
173 427
1 428
8 428
9 428
10 428
28 428
40 428
41 428
72 428
73 428
74 428
75 428
77 428
78 428
79 428
80 428
81 428
82 428
83 428
84 428
85 428
87 428
88 428
89 428
90 428
91 428
92 428
93 428
94 428
95 428
97 428
98 428
99 428
100 428
101 428
102 428
103 428
104 428
105 428
107 428
108 428
109 428
110 428
111 428
112 428
113 428
114 428
299 428
300 428
304 428
306 428
308 428
441 428
443 428
444 428
3 429
12 429
13 429
37 429
68 429
69 429
70 429
71 429
84 429
90 429
118 429
119 429
120 429
121 429
122 429
123 429
124 429
125 429
127 429
128 429
129 429
130 429
131 429
132 429
133 429
134 429
135 429
137 429
138 429
139 429
140 429
141 429
142 429
143 429
144 429
157 429
296 429
297 429
298 429
388 429
389 429
390 429
391 429
404 429
406 429
442 429
11 430
12 430
13 430
16 430
26 430
27 430
68 430
69 430
70 430
71 430
84 430
90 430
115 430
117 430
118 430
119 430
120 430
121 430
122 430
123 430
124 430
125 430
127 430
128 430
129 430
130 430
131 430
132 430
133 430
134 430
135 430
137 430
138 430
139 430
140 430
141 430
142 430
143 430
144 430
159 430
160 430
161 430
162 430
163 430
164 430
165 430
167 430
168 430
169 430
170 430
171 430
172 430
173 430
276 430
277 430
278 430
279 430
280 430
281 430
282 430
283 430
284 430
286 430
287 430
288 430
289 430
290 430
291 430
292 430
293 430
311 430
3 431
16 431
26 431
27 431
35 431
38 431
39 431
68 431
69 431
70 431
71 431
84 431
90 431
123 431
124 431
125 431
148 431
149 431
150 431
151 431
152 431
159 431
160 431
161 431
162 431
163 431
164 431
165 431
167 431
168 431
169 431
170 431
171 431
172 431
173 431
276 431
277 431
278 431
279 431
280 431
281 431
282 431
283 431
284 431
286 431
287 431
288 431
289 431
290 431
291 431
292 431
293 431
296 431
297 431
298 431
368 431
369 431
370 431
371 431
372 431
373 431
374 431
376 431
377 431
378 431
379 431
380 431
381 431
388 431
404 431
407 431
408 431
409 431
410 431
411 431
412 431
413 431
414 431
416 431
417 431
418 431
419 431
420 431
421 431
422 431
423 431
424 431
426 431
427 431
428 431
429 431
430 431
432 431
433 431
434 431
436 431
437 431
438 431
439 431
440 431
441 431
443 431
450 431
451 431
452 431
453 431
454 431
1 432
8 432
9 432
10 432
12 432
13 432
14 432
26 432
27 432
68 432
71 432
72 432
73 432
74 432
75 432
77 432
78 432
79 432
80 432
81 432
82 432
83 432
84 432
85 432
87 432
88 432
89 432
90 432
91 432
92 432
93 432
94 432
95 432
97 432
98 432
99 432
100 432
101 432
102 432
103 432
104 432
105 432
107 432
108 432
109 432
110 432
111 432
112 432
113 432
114 432
118 432
119 432
120 432
121 432
122 432
123 432
124 432
125 432
127 432
128 432
129 432
130 432
131 432
132 432
133 432
134 432
135 432
137 432
138 432
145 432
147 432
276 432
277 432
278 432
279 432
280 432
281 432
282 432
283 432
284 432
286 432
287 432
288 432
289 432
290 432
291 432
292 432
293 432
1 433
8 433
9 433
10 433
11 433
12 433
13 433
14 433
16 433
26 433
27 433
29 433
38 433
39 433
57 433
68 433
71 433
72 433
73 433
74 433
75 433
77 433
78 433
79 433
80 433
81 433
82 433
83 433
84 433
85 433
87 433
88 433
89 433
90 433
91 433
92 433
93 433
94 433
95 433
97 433
98 433
99 433
100 433
101 433
102 433
103 433
104 433
105 433
107 433
108 433
109 433
110 433
111 433
112 433
113 433
114 433
115 433
117 433
118 433
119 433
120 433
121 433
122 433
127 433
128 433
129 433
130 433
131 433
132 433
133 433
134 433
135 433
137 433
138 433
139 433
140 433
141 433
142 433
143 433
144 433
145 433
147 433
153 433
159 433
160 433
161 433
162 433
163 433
164 433
165 433
167 433
168 433
169 433
170 433
171 433
172 433
173 433
249 433
250 433
251 433
252 433
262 433
263 433
264 433
265 433
272 433
276 433
277 433
278 433
279 433
280 433
281 433
282 433
283 433
284 433
286 433
287 433
288 433
289 433
290 433
291 433
292 433
293 433
309 433
310 433
311 433
312 433
313 433
314 433
407 433
408 433
409 433
410 433
411 433
412 433
413 433
414 433
416 433
417 433
418 433
419 433
420 433
421 433
422 433
423 433
424 433
426 433
427 433
428 433
429 433
430 433
431 433
432 433
434 433
436 433
437 433
438 433
439 433
440 433
441 433
443 433
450 433
451 433
452 433
453 433
454 433
1 434
8 434
9 434
10 434
12 434
13 434
14 434
16 434
26 434
27 434
68 434
71 434
72 434
73 434
74 434
75 434
77 434
78 434
79 434
80 434
81 434
82 434
83 434
84 434
85 434
87 434
88 434
89 434
90 434
91 434
92 434
93 434
94 434
95 434
97 434
98 434
99 434
100 434
101 434
102 434
103 434
104 434
105 434
107 434
108 434
109 434
110 434
111 434
112 434
113 434
114 434
118 434
119 434
120 434
121 434
122 434
123 434
124 434
125 434
127 434
128 434
129 434
130 434
131 434
132 434
133 434
134 434
135 434
137 434
138 434
139 434
140 434
141 434
142 434
143 434
144 434
145 434
147 434
148 434
149 434
150 434
151 434
152 434
153 434
159 434
160 434
161 434
162 434
163 434
164 434
165 434
167 434
168 434
169 434
170 434
171 434
172 434
173 434
174 434
175 434
249 434
250 434
251 434
252 434
276 434
277 434
278 434
279 434
280 434
281 434
282 434
283 434
284 434
286 434
287 434
288 434
289 434
290 434
291 434
292 434
293 434
40 435
41 435
68 435
69 435
70 435
71 435
84 435
118 435
119 435
120 435
121 435
122 435
404 435
442 435
444 435
446 435
447 435
448 435
449 435
40 436
41 436
71 436
84 436
249 436
250 436
251 436
252 436
352 436
353 436
354 436
404 436
442 436
444 436
446 436
447 436
448 436
449 436
16 437
26 437
27 437
29 437
38 437
39 437
40 437
41 437
68 437
69 437
70 437
71 437
84 437
90 437
118 437
119 437
120 437
121 437
122 437
153 437
159 437
160 437
161 437
162 437
163 437
164 437
165 437
167 437
168 437
169 437
170 437
171 437
172 437
173 437
276 437
277 437
278 437
279 437
280 437
281 437
282 437
283 437
284 437
286 437
287 437
288 437
289 437
290 437
291 437
292 437
293 437
299 437
300 437
309 437
310 437
311 437
312 437
313 437
314 437
404 437
407 437
408 437
409 437
410 437
411 437
412 437
413 437
414 437
416 437
417 437
418 437
419 437
420 437
421 437
422 437
423 437
424 437
426 437
427 437
428 437
429 437
430 437
431 437
432 437
433 437
434 437
436 437
438 437
439 437
440 437
441 437
442 437
443 437
444 437
446 437
447 437
448 437
449 437
450 437
451 437
452 437
453 437
454 437
12 438
13 438
14 438
16 438
26 438
27 438
34 438
35 438
84 438
90 438
118 438
119 438
120 438
121 438
122 438
127 438
128 438
129 438
130 438
131 438
132 438
133 438
134 438
135 438
137 438
138 438
139 438
140 438
141 438
142 438
143 438
144 438
145 438
147 438
153 438
159 438
160 438
161 438
162 438
163 438
164 438
165 438
167 438
168 438
169 438
170 438
171 438
172 438
173 438
249 438
250 438
251 438
252 438
276 438
277 438
278 438
279 438
280 438
281 438
282 438
283 438
284 438
286 438
287 438
288 438
289 438
290 438
291 438
292 438
293 438
310 438
358 438
359 438
360 438
361 438
362 438
363 438
364 438
366 438
367 438
368 438
369 438
370 438
371 438
372 438
373 438
374 438
376 438
377 438
378 438
379 438
380 438
381 438
11 439
12 439
13 439
16 439
38 439
39 439
68 439
71 439
88 439
89 439
90 439
91 439
115 439
117 439
118 439
119 439
120 439
121 439
122 439
127 439
128 439
129 439
130 439
131 439
132 439
133 439
134 439
135 439
137 439
138 439
153 439
159 439
160 439
161 439
162 439
163 439
164 439
165 439
167 439
168 439
169 439
170 439
171 439
172 439
173 439
284 439
407 439
408 439
409 439
410 439
411 439
412 439
413 439
414 439
416 439
417 439
418 439
419 439
420 439
421 439
422 439
423 439
424 439
426 439
427 439
428 439
429 439
430 439
431 439
432 439
433 439
434 439
436 439
437 439
438 439
440 439
441 439
443 439
450 439
451 439
452 439
453 439
454 439
28 440
38 440
39 440
40 440
41 440
68 440
69 440
70 440
71 440
299 440
300 440
302 440
303 440
304 440
306 440
307 440
308 440
407 440
408 440
409 440
410 440
411 440
412 440
413 440
414 440
416 440
417 440
418 440
419 440
420 440
421 440
422 440
423 440
424 440
426 440
427 440
428 440
429 440
430 440
431 440
432 440
433 440
434 440
436 440
437 440
438 440
439 440
441 440
442 440
443 440
444 440
446 440
447 440
448 440
449 440
450 440
451 440
452 440
453 440
16 441
38 441
39 441
40 441
41 441
68 441
69 441
70 441
71 441
159 441
160 441
161 441
162 441
163 441
164 441
165 441
167 441
168 441
169 441
170 441
171 441
172 441
173 441
407 441
408 441
409 441
410 441
411 441
412 441
413 441
414 441
416 441
417 441
418 441
419 441
420 441
421 441
422 441
423 441
424 441
426 441
427 441
428 441
429 441
430 441
431 441
432 441
433 441
434 441
436 441
437 441
438 441
439 441
440 441
442 441
443 441
444 441
446 441
447 441
448 441
449 441
450 441
451 441
452 441
453 441
9 442
68 442
69 442
70 442
71 442
84 442
87 442
105 442
118 442
119 442
120 442
121 442
122 442
139 442
140 442
141 442
142 442
143 442
144 442
157 442
388 442
16 443
26 443
27 443
29 443
58 443
71 443
90 443
110 443
111 443
115 443
130 443
157 443
159 443
160 443
161 443
162 443
163 443
164 443
165 443
167 443
168 443
169 443
170 443
171 443
172 443
173 443
273 443
274 443
276 443
277 443
278 443
279 443
280 443
281 443
282 443
283 443
284 443
286 443
287 443
288 443
289 443
290 443
291 443
292 443
293 443
294 443
309 443
310 443
311 443
312 443
313 443
314 443
7 444
63 444
64 444
65 444
67 444
71 444
118 444
119 444
120 444
121 444
122 444
157 444
249 444
250 444
251 444
252 444
298 444
388 444
390 444
71 445
115 445
118 445
119 445
120 445
121 445
122 445
157 445
249 445
250 445
251 445
252 445
298 445
388 445
390 445
404 445
3 446
37 446
68 446
69 446
70 446
71 446
118 446
119 446
120 446
121 446
122 446
139 446
140 446
141 446
142 446
143 446
144 446
249 446
250 446
251 446
252 446
296 446
297 446
298 446
388 446
389 446
390 446
391 446
404 446
406 446
37 447
68 447
69 447
70 447
71 447
118 447
119 447
120 447
121 447
122 447
139 447
140 447
141 447
142 447
143 447
144 447
388 447
389 447
390 447
391 447
404 447
406 447
9 448
40 448
41 448
68 448
69 448
70 448
71 448
84 448
87 448
105 448
118 448
119 448
120 448
121 448
122 448
139 448
140 448
141 448
142 448
143 448
144 448
388 448
389 448
390 448
391 448
444 448
449 448
68 449
69 449
70 449
71 449
118 449
119 449
120 449
121 449
122 449
139 449
140 449
141 449
142 449
143 449
144 449
388 449
389 449
390 449
391 449
38 450
39 450
40 450
41 450
68 450
69 450
70 450
71 450
407 450
408 450
409 450
410 450
411 450
412 450
413 450
414 450
416 450
417 450
418 450
419 450
420 450
421 450
422 450
423 450
424 450
426 450
427 450
428 450
429 450
430 450
431 450
432 450
433 450
434 450
436 450
437 450
438 450
439 450
440 450
441 450
442 450
443 450
444 450
446 450
447 450
448 450
449 450
451 450
452 450
453 450
68 451
69 451
70 451
71 451
118 451
119 451
120 451
121 451
122 451
157 451
158 451
1 452
4 452
8 452
9 452
10 452
68 452
69 452
70 452
71 452
72 452
73 452
75 452
77 452
78 452
79 452
82 452
83 452
84 452
85 452
87 452
88 452
89 452
90 452
91 452
92 452
93 452
94 452
95 452
97 452
98 452
99 452
100 452
101 452
102 452
103 452
104 452
105 452
107 452
108 452
109 452
110 452
111 452
112 452
113 452
114 452
118 452
119 452
120 452
121 452
122 452
157 452
158 452
393 452
394 452
396 452
397 452
398 452
399 452
400 452
401 452
402 452
403 452
1 453
8 453
9 453
10 453
69 453
70 453
71 453
72 453
73 453
75 453
77 453
78 453
79 453
82 453
83 453
84 453
85 453
87 453
88 453
89 453
90 453
91 453
92 453
93 453
94 453
95 453
97 453
98 453
99 453
100 453
101 453
102 453
103 453
104 453
105 453
107 453
108 453
109 453
110 453
111 453
112 453
113 453
114 453
11 454
40 454
69 454
70 454
71 454
115 454
117 454
118 454
119 454
120 454
121 454
122 454
123 454
124 454
125 454
249 454
250 454
251 454
252 454
436 454
437 454
442 454
452 454
9 455
40 455
41 455
71 455
84 455
87 455
105 455
115 455
296 455
297 455
304 455
306 455
307 455
308 455
404 455
444 455
449 455
9 456
40 456
41 456
71 456
84 456
87 456
105 456
115 456
296 456
297 456
298 456
304 456
306 456
307 456
308 456
404 456
444 456
449 456
3 457
9 457
40 457
41 457
69 457
70 457
71 457
84 457
87 457
105 457
115 457
296 457
297 457
298 457
304 457
306 457
307 457
308 457
404 457
444 457
449 457
9 458
40 458
41 458
71 458
84 458
87 458
105 458
115 458
304 458
306 458
307 458
308 458
404 458
444 458
449 458
9 459
40 459
41 459
71 459
84 459
87 459
105 459
115 459
304 459
444 459
449 459
9 460
40 460
41 460
71 460
84 460
105 460
115 460
304 460
442 460
444 460
449 460
28 461
115 461
299 461
300 461
302 461
303 461
304 461
306 461
307 461
308 461
442 461
9 462
28 462
40 462
41 462
71 462
84 462
87 462
304 462
306 462
404 462
442 462
444 462
446 462
447 462
448 462
449 462
9 463
28 463
71 463
87 463
304 463
306 463
404 463
442 463
9 464
40 464
71 464
84 464
87 464
404 464
442 464
449 464
71 465
442 465
9 466
40 466
70 466
71 466
84 466
87 466
442 466
9 467
28 467
40 467
41 467
68 467
69 467
70 467
71 467
84 467
85 467
87 467
113 467
114 467
115 467
118 467
119 467
120 467
121 467
122 467
299 467
300 467
302 467
303 467
304 467
306 467
307 467
308 467
442 467
444 467
446 467
447 467
448 467
449 467
28 468
38 468
39 468
40 468
41 468
70 468
71 468
304 468
306 468
407 468
408 468
409 468
410 468
411 468
412 468
413 468
414 468
416 468
417 468
418 468
419 468
420 468
421 468
422 468
423 468
424 468
426 468
427 468
428 468
429 468
430 468
431 468
432 468
433 468
434 468
436 468
437 468
438 468
439 468
440 468
441 468
442 468
443 468
444 468
446 468
447 468
448 468
449 468
450 468
451 468
452 468
453 468
454 468
28 469
40 469
70 469
71 469
84 469
9 470
28 470
40 470
41 470
68 470
69 470
70 470
71 470
84 470
85 470
87 470
113 470
114 470
123 470
124 470
125 470
302 470
303 470
304 470
306 470
307 470
308 470
444 470
446 470
447 470
448 470
449 470
9 471
28 471
38 471
39 471
40 471
41 471
68 471
69 471
70 471
71 471
84 471
85 471
87 471
113 471
114 471
302 471
303 471
304 471
306 471
307 471
308 471
407 471
408 471
409 471
410 471
411 471
412 471
413 471
414 471
416 471
417 471
418 471
419 471
420 471
421 471
422 471
423 471
424 471
426 471
427 471
428 471
429 471
430 471
431 471
432 471
433 471
434 471
436 471
437 471
438 471
439 471
440 471
441 471
442 471
443 471
444 471
446 471
447 471
448 471
449 471
450 471
451 471
452 471
453 471
454 471
472 471
9 472
38 472
39 472
40 472
41 472
68 472
69 472
70 472
71 472
84 472
85 472
87 472
113 472
114 472
407 472
408 472
409 472
410 472
411 472
412 472
413 472
414 472
416 472
417 472
418 472
419 472
420 472
421 472
422 472
423 472
424 472
426 472
427 472
428 472
429 472
430 472
431 472
432 472
433 472
434 472
436 472
437 472
438 472
439 472
440 472
441 472
442 472
443 472
444 472
446 472
447 472
448 472
449 472
450 472
451 472
452 472
453 472
454 472
469 472
28 473
38 473
39 473
40 473
41 473
302 473
303 473
304 473
306 473
307 473
308 473
407 473
408 473
409 473
410 473
411 473
412 473
413 473
414 473
416 473
417 473
418 473
419 473
420 473
421 473
422 473
423 473
424 473
426 473
427 473
428 473
429 473
430 473
431 473
432 473
433 473
434 473
436 473
437 473
438 473
439 473
440 473
441 473
442 473
443 473
444 473
446 473
447 473
448 473
449 473
450 473
451 473
452 473
453 473
454 473
28 474
38 474
39 474
40 474
41 474
302 474
303 474
304 474
306 474
307 474
308 474
407 474
408 474
409 474
410 474
411 474
412 474
413 474
414 474
416 474
417 474
418 474
419 474
420 474
421 474
422 474
423 474
424 474
426 474
427 474
428 474
429 474
430 474
431 474
432 474
433 474
434 474
436 474
437 474
438 474
439 474
440 474
441 474
442 474
443 474
444 474
446 474
447 474
448 474
449 474
450 474
451 474
452 474
453 474
454 474
28 475
38 475
39 475
40 475
41 475
68 475
299 475
300 475
302 475
303 475
304 475
306 475
307 475
308 475
407 475
408 475
409 475
410 475
411 475
412 475
413 475
414 475
416 475
417 475
418 475
419 475
420 475
421 475
422 475
423 475
424 475
426 475
427 475
428 475
429 475
430 475
431 475
432 475
433 475
434 475
436 475
437 475
438 475
439 475
440 475
441 475
442 475
443 475
444 475
446 475
447 475
448 475
449 475
450 475
451 475
452 475
453 475
454 475
9 476
28 476
37 476
40 476
41 476
68 476
69 476
70 476
71 476
84 476
85 476
87 476
113 476
114 476
118 476
119 476
120 476
121 476
122 476
123 476
124 476
125 476
302 476
303 476
304 476
306 476
307 476
308 476
404 476
406 476
428 476
444 476
446 476
447 476
448 476
449 476
454 476
9 477
28 477
37 477
40 477
41 477
68 477
69 477
70 477
71 477
84 477
85 477
87 477
113 477
114 477
118 477
119 477
120 477
121 477
122 477
123 477
124 477
125 477
302 477
303 477
304 477
306 477
307 477
308 477
404 477
406 477
428 477
444 477
446 477
447 477
448 477
449 477
454 477
9 478
37 478
40 478
41 478
68 478
69 478
70 478
71 478
84 478
85 478
87 478
113 478
114 478
118 478
119 478
120 478
121 478
122 478
123 478
124 478
125 478
404 478
406 478
444 478
446 478
447 478
448 478
449 478
28 479
40 479
41 479
68 479
69 479
70 479
71 479
302 479
303 479
304 479
306 479
307 479
308 479
428 479
444 479
446 479
447 479
448 479
449 479
454 479
68 480
69 480
70 480
71 480
28 481
40 481
41 481
44 481
302 481
303 481
304 481
306 481
307 481
308 481
428 481
444 481
446 481
447 481
448 481
449 481
454 481
456 481
457 481
469 481
470 481
471 481
472 481
473 481
474 481
478 481
28 482
40 482
41 482
68 482
69 482
70 482
71 482
302 482
303 482
304 482
306 482
307 482
308 482
428 482
444 482
446 482
447 482
448 482
449 482
454 482
28 483
40 483
41 483
68 483
69 483
70 483
71 483
302 483
303 483
304 483
306 483
307 483
308 483
428 483
444 483
446 483
447 483
448 483
449 483
454 483
