# Supplementary material for: The origin of motif families in food webs
Source: Sci Rep. 2017 Nov 23;7:16197. doi: 10.1038/s41598-017-15496-1 (PMC5700930; doi:10.1038/s41598-017-15496-1)
Supplement: Supplementary file 24 — Supplementary Dataset 23 [file 41598_2017_15496_MOESM24_ESM.txt]

1    26
35    26
1    27
2    27
4    27
24    27
35    27
45    27
2    28
3    28
4    28
9    28
11    28
21    28
1    29
3    29
2    30
4    30
8    30
10    30
11    30
17    30
22    30
23    30
24    30
2    31
3    31
4    31
9    31
17    31
22    31
23    31
3    32
3    33
2    34
3    34
4    34
23    34
2    35
3    35
4    35
5    35
6    35
7    35
14    35
15    35
16    35
17    35
22    35
24    35
3    36
4    36
2    37
7    37
23    37
24    37
2    38
4    38
12    38
23    38
24    38
48    38
3    39
4    39
17    39
24    39
25    39
1    40
45    40
75    40
1    41
45    41
75    41
1    42
45    42
75    42
3    43
45    43
2    44
3    44
4    44
10    44
13    44
16    44
18    44
2    45
3    45
4    45
24    45
2    46
3    46
4    46
10    46
13    46
16    46
18    46
2    47
3    47
4    47
10    47
13    47
16    47
18    47
2    48
3    48
4    48
17    48
3    49
42    49
45    49
3    50
4    50
35    51
3    52
4    52
21    52
24    52
2    53
4    53
17    53
23    53
24    53
2    54
3    55
4    55
24    55
45    55
2    56
7    56
14    56
18    56
2    57
7    57
23    57
24    57
2    58
3    58
4    58
17    58
20    58
1    59
45    59
75    59
2    60
3    60
4    60
9    60
24    60
35    60
2    61
3    61
4    61
9    61
24    61
35    61
1    62
45    62
75    62
2    63
3    63
4    63
24    63
30    64
35    64
45    64
3    65
4    65
35    65
45    65
3    66
4    66
5    66
23    66
1    67
2    67
3    67
17    67
19    67
21    67
23    67
24    67
3    68
4    68
3    69
4    69
1    70
35    70
4    71
3    72
45    72
2    73
3    73
4    73
11    73
17    73
19    73
2    74
3    74
4    74
6    74
2    75
4    75
8    75
10    75
11    75
17    75
22    75
23    75
24    75
3    76
4    76
5    76
23    76
2    77
3    77
35    77
70    77
1    78
27    78
30    78
31    78
35    78
38    78
39    78
40    78
41    78
42    78
49    78
55    78
56    78
59    78
61    78
62    78
63    78
64    78
66    78
68    78
70    78
75    78
76    78
77    78
