# Supplementary material for: The origin of motif families in food webs
Source: Sci Rep. 2017 Nov 23;7:16197. doi: 10.1038/s41598-017-15496-1 (PMC5700930; doi:10.1038/s41598-017-15496-1)
Supplement: Supplementary file 25 — Supplementary Dataset 24 [file 41598_2017_15496_MOESM25_ESM.txt]

1    55
3    55
4    55
5    55
14    55
20    55
23    55
25    55
27    55
28    55
30    55
33    55
48    55
51    55
1    56
3    56
10    56
20    56
21    56
23    56
25    56
33    56
37    56
38    56
42    56
45    56
48    56
1    57
2    57
3    57
4    57
5    57
6    57
9    57
11    57
12    57
13    57
14    57
17    57
18    57
20    57
21    57
23    57
25    57
28    57
29    57
30    57
32    57
33    57
34    57
38    57
40    57
41    57
44    57
46    57
48    57
49    57
51    57
68    57
76    57
81    57
1    58
3    58
5    58
6    58
8    58
9    58
10    58
11    58
12    58
14    58
15    58
19    58
20    58
21    58
22    58
23    58
24    58
25    58
28    58
29    58
30    58
32    58
33    58
34    58
35    58
38    58
39    58
40    58
44    58
45    58
48    58
53    58
1    59
3    59
5    59
6    59
9    59
10    59
11    59
13    59
14    59
15    59
17    59
20    59
21    59
23    59
25    59
27    59
28    59
29    59
30    59
31    59
33    59
34    59
36    59
38    59
39    59
41    59
48    59
49    59
51    59
3    60
25    60
29    60
32    60
35    60
51    60
1    61
5    61
8    61
10    61
11    61
13    61
14    61
15    61
17    61
20    61
21    61
23    61
25    61
27    61
28    61
29    61
30    61
32    61
33    61
36    61
38    61
39    61
40    61
42    61
48    61
5    62
7    62
10    62
14    62
15    62
26    62
33    62
38    62
42    62
1    63
38    63
1    64
1    65
5    65
6    65
9    65
10    65
11    65
13    65
14    65
15    65
16    65
20    65
21    65
25    65
27    65
28    65
29    65
30    65
32    65
33    65
34    65
35    65
39    65
40    65
47    65
48    65
49    65
1    66
3    66
4    66
5    66
8    66
11    66
12    66
14    66
20    66
25    66
27    66
28    66
29    66
30    66
32    66
34    66
35    66
39    66
40    66
41    66
49    66
51    66
76    66
1    67
3    67
6    67
9    67
10    67
13    67
14    67
15    67
20    67
21    67
23    67
25    67
27    67
30    67
32    67
33    67
37    67
38    67
39    67
40    67
41    67
42    67
46    67
49    67
1    68
3    68
10    68
14    68
17    68
20    68
23    68
27    68
28    68
33    68
34    68
45    68
48    68
49    68
1    69
9    69
20    69
21    69
24    69
25    69
28    69
32    69
34    69
39    69
48    69
1    70
6    70
9    70
10    70
16    70
20    70
21    70
24    70
25    70
27    70
29    70
30    70
32    70
33    70
39    70
46    70
49    70
52    70
1    71
3    71
4    71
5    71
10    71
20    71
21    71
25    71
34    71
35    71
39    71
40    71
49    71
51    71
1    72
3    72
4    72
9    72
15    72
17    72
20    72
30    72
32    72
46    72
49    72
51    72
1    73
5    73
6    73
7    73
10    73
12    73
15    73
20    73
21    73
23    73
25    73
28    73
30    73
32    73
35    73
38    73
39    73
40    73
41    73
42    73
48    73
49    73
1    74
6    74
10    74
11    74
13    74
14    74
15    74
20    74
23    74
24    74
25    74
28    74
30    74
32    74
33    74
34    74
37    74
38    74
40    74
42    74
50    74
51    74
1    75
2    75
61    75
68    75
69    75
76    75
88    75
1    76
5    76
6    76
8    76
10    76
11    76
13    76
14    76
15    76
20    76
21    76
23    76
25    76
27    76
28    76
29    76
30    76
32    76
33    76
35    76
38    76
39    76
40    76
41    76
42    76
50    76
51    76
53    76
1    77
10    77
11    77
15    77
30    77
33    77
3    78
4    78
5    78
6    78
11    78
15    78
17    78
20    78
22    78
23    78
25    78
28    78
29    78
30    78
32    78
33    78
34    78
35    78
38    78
41    78
49    78
52    78
53    78
1    79
6    79
8    79
9    79
10    79
14    79
15    79
20    79
21    79
23    79
25    79
27    79
30    79
32    79
33    79
35    79
38    79
41    79
42    79
53    79
54    79
1    80
1    81
1    82
2    82
65    82
66    82
67    82
68    82
71    82
76    82
80    82
83    82
89    82
90    82
96    82
99    82
1    83
1    84
3    84
1    85
6    85
8    85
10    85
14    85
15    85
25    85
30    85
33    85
38    85
53    85
1    86
5    86
20    86
51    86
52    86
1    87
3    87
10    87
11    87
12    87
13    87
14    87
15    87
20    87
21    87
23    87
24    87
29    87
30    87
32    87
33    87
34    87
35    87
38    87
39    87
41    87
46    87
47    87
49    87
1    88
3    88
10    88
11    88
13    88
14    88
15    88
20    88
21    88
23    88
25    88
30    88
32    88
33    88
38    88
42    88
46    88
48    88
1    89
5    89
6    89
8    89
10    89
11    89
13    89
14    89
15    89
20    89
21    89
23    89
25    89
27    89
28    89
29    89
30    89
32    89
33    89
35    89
38    89
39    89
40    89
41    89
42    89
50    89
51    89
53    89
5    90
6    90
10    90
13    90
14    90
15    90
17    90
20    90
21    90
29    90
33    90
38    90
42    90
5    91
8    91
9    91
11    91
14    91
15    91
20    91
21    91
25    91
28    91
29    91
30    91
32    91
40    91
41    91
44    91
49    91
1    92
3    92
4    92
5    92
25    92
28    92
30    92
39    92
40    92
41    92
51    92
76    92
1    93
6    93
10    93
13    93
14    93
15    93
27    93
28    93
33    93
39    93
1    94
2    94
65    94
66    94
67    94
68    94
71    94
76    94
83    94
89    94
90    94
96    94
99    94
1    95
3    95
6    95
10    95
11    95
12    95
13    95
14    95
15    95
21    95
23    95
30    95
32    95
33    95
39    95
40    95
41    95
42    95
43    95
1    96
2    96
61    96
68    96
69    96
76    96
88    96
97    96
1    97
2    97
3    97
4    97
5    97
6    97
8    97
11    97
14    97
17    97
20    97
21    97
25    97
27    97
28    97
29    97
51    97
1    98
48    98
49    98
1    99
3    99
1    100
10    100
14    100
15    100
21    100
23    100
30    100
33    100
38    100
39    100
42    100
45    100
48    100
53    100
1    101
2    101
3    101
4    101
5    101
6    101
8    101
11    101
14    101
17    101
20    101
21    101
25    101
27    101
28    101
29    101
51    101
1    102
2    102
58    102
65    102
66    102
76    102
78    102
82    102
94    102
99    102
