# Supplementary material for: The origin of motif families in food webs
Source: Sci Rep. 2017 Nov 23;7:16197. doi: 10.1038/s41598-017-15496-1 (PMC5700930; doi:10.1038/s41598-017-15496-1)
Supplement: Supplementary file 26 — Supplementary Dataset 25 [file 41598_2017_15496_MOESM26_ESM.txt]

1    36
24    36
30    36
33    36
1    37
3    37
4    37
5    37
6    37
14    37
16    37
17    37
21    37
24    37
29    37
31    37
32    37
33    37
61    37
1    38
1    39
3    39
12    39
14    39
16    39
24    39
31    39
33    39
35    39
1    40
5    40
6    40
7    40
11    40
14    40
16    40
24    40
33    40
1    41
1    42
1    43
6    43
15    43
16    43
24    43
59    44
61    44
1    45
4    45
8    45
9    45
12    45
16    45
20    45
24    45
33    45
34    45
1    46
3    46
6    46
11    46
13    46
14    46
16    46
24    46
33    46
34    46
1    47
3    47
12    47
15    47
16    47
22    47
23    47
24    47
27    47
33    47
1    48
3    48
16    48
24    48
25    48
26    48
33    48
35    48
1    49
4    49
33    49
1    50
24    50
1    51
3    51
4    51
6    51
14    51
16    51
24    51
29    51
33    51
45    52
55    52
61    52
1    53
1    54
16    54
23    54
24    54
26    54
31    54
33    54
1    55
1    56
1    57
3    57
33    57
1    58
59    58
61    58
63    58
1    59
4    59
12    59
16    59
22    59
24    59
31    59
33    59
1    60
3    60
8    60
13    60
14    60
17    60
18    60
21    60
24    60
28    60
1    61
3    61
12    61
16    61
33    61
34    61
1    62
4    62
33    62
1    63
5    63
7    63
10    63
12    63
19    63
24    63
33    63
1    64
11    64
33    64
35    64
61    64
1    65
3    65
6    65
16    65
24    65
59    66
63    66
1    67
4    67
5    67
7    67
10    67
12    67
16    67
19    67
24    67
31    67
33    67
1    68
3    68
12    68
15    68
16    68
22    68
23    68
24    68
27    68
33    68
61    69
1    71
3    71
8    71
13    71
14    71
17    71
18    71
21    71
24    71
28    71
14    72
18    72
24    72
29    72
31    72
33    72
34    72
59    73
1    74
5    74
6    74
24    74
31    74
33    74
1    75
16    75
24    75
33    75
1    77
4    77
11    77
12    77
14    77
16    77
24    77
27    77
29    77
33    77
1    78
3    78
2    79
3    79
44    79
45    79
55    79
60    79
61    79
63    79
69    79
73    79
77    79
78    79
