# Supplementary material for: The origin of motif families in food webs
Source: Sci Rep. 2017 Nov 23;7:16197. doi: 10.1038/s41598-017-15496-1 (PMC5700930; doi:10.1038/s41598-017-15496-1)
Supplement: Supplementary file 27 — Supplementary Dataset 26 [file 41598_2017_15496_MOESM27_ESM.txt]

1    3
2    4
1    5
3    5
1    6
5    6
1    7
6    7
1    8
3    8
5    8
6    8
1    9
5    9
6    9
7    9
1    10
6    10
7    10
6    11
7    11
6    12
7    12
6    13
7    13
1    14
5    14
6    14
7    14
4    15
6    15
7    15
8    15
4    16
6    16
7    16
13    16
4    17
6    17
7    17
9    17
11    17
13    17
4    18
6    18
7    18
9    18
11    18
12    18
13    18
14    18
15    18
19    18
20    18
6    19
7    19
9    19
10    19
11    19
12    19
13    19
14    19
16    19
17    19
18    19
20    19
4    20
7    20
9    20
10    20
11    20
12    20
14    20
16    20
18    20
19    20
4    21
9    21
10    21
11    21
12    21
13    21
14    21
15    21
16    21
17    21
19    21
20    21
4    22
7    22
9    22
10    22
11    22
12    22
13    22
14    22
16    22
19    22
20    22
4    23
7    23
9    23
10    23
14    23
16    23
17    23
18    23
19    23
20    23
7    24
9    24
10    24
11    24
14    24
15    24
16    24
17    24
18    24
20    24
4    25
9    25
10    25
11    25
14    25
15    25
16    25
18    25
19    25
20    25
7    26
9    26
10    26
11    26
13    26
14    26
15    26
16    26
19    26
20    26
4    27
6    27
7    27
9    27
10    27
11    27
12    27
13    27
14    27
15    27
16    27
17    27
18    27
19    27
20    27
22    27
28    27
4    28
9    28
10    28
11    28
12    28
13    28
14    28
15    28
16    28
17    28
18    28
19    28
20    28
22    28
27    28
29    28
4    29
6    29
7    29
8    29
9    29
10    29
11    29
12    29
13    29
14    29
15    29
16    29
17    29
18    29
19    29
20    29
21    29
22    29
23    29
24    29
25    29
26    29
27    29
28    29
