# Supplementary material for: The origin of motif families in food webs
Source: Sci Rep. 2017 Nov 23;7:16197. doi: 10.1038/s41598-017-15496-1 (PMC5700930; doi:10.1038/s41598-017-15496-1)
Supplement: Supplementary file 28 — Supplementary Dataset 27 [file 41598_2017_15496_MOESM28_ESM.txt]

1    9
1    10
2    11
2    12
3    13
3    14
3    15
4    16
5    16
5    17
5    18
6    19
6    20
6    21
7    22
8    23
9    24
9    25
10    26
11    27
12    27
12    28
12    29
13    30
14    31
14    32
15    33
16    34
16    35
16    36
16    37
16    38
17    38
17    39
17    40
17    41
20    42
20    43
21    44
22    45
23    46
23    47
23    48
10    49
26    49
12    50
29    50
9    51
16    51
26    51
34    51
36    51
38    51
14    52
31    52
32    52
9    53
10    53
11    53
12    53
13    53
16    53
17    53
19    53
21    53
25    53
26    53
34    53
37    53
38    53
39    53
17    54
41    54
20    55
42    55
20    56
42    56
22    57
45    57
23    58
46    58
23    59
47    59
20    60
42    60
55    60
14    61
17    61
18    61
19    61
22    61
23    61
32    61
41    61
57    61
58    61
59    61
