# Supplementary material for: The origin of motif families in food webs
Source: Sci Rep. 2017 Nov 23;7:16197. doi: 10.1038/s41598-017-15496-1 (PMC5700930; doi:10.1038/s41598-017-15496-1)
Supplement: Supplementary file 29 — Supplementary Dataset 28 [file 41598_2017_15496_MOESM29_ESM.txt]

1    41
6    41
10    41
28    41
1    42
2    42
4    42
5    42
9    42
10    42
11    42
14    42
16    42
18    42
19    42
21    42
25    42
27    42
32    42
34    42
37    42
1    43
2    43
9    43
10    43
15    43
18    43
31    43
37    43
3    44
1    45
5    45
7    45
8    45
9    45
10    45
18    45
19    45
21    45
25    45
27    45
32    45
35    45
1    46
4    46
5    46
6    46
9    46
10    46
12    46
14    46
15    46
18    46
19    46
20    46
26    46
28    46
31    46
32    46
34    46
37    46
1    48
6    48
7    48
9    48
10    48
15    48
18    48
19    48
22    48
24    48
33    48
37    48
38    48
1    49
6    49
7    49
9    49
10    49
15    49
18    49
19    49
22    49
24    49
33    49
37    49
38    49
1    50
7    50
10    50
15    50
18    50
19    50
38    50
39    50
1    51
5    51
6    51
7    51
10    51
19    51
31    51
32    51
37    51
38    51
39    51
1    52
9    52
10    52
15    52
18    52
28    52
38    52
1    53
6    53
7    53
9    53
10    53
11    53
15    53
18    53
19    53
21    53
29    53
32    53
40    53
1    55
6    55
7    55
9    55
10    55
15    55
18    55
19    55
32    55
33    55
1    56
5    56
7    56
8    56
9    56
10    56
18    56
19    56
21    56
25    56
27    56
32    56
35    56
3    57
46    57
48    57
49    57
50    57
51    57
58    57
1    58
4    58
5    58
6    58
9    58
10    58
14    58
15    58
18    58
19    58
20    58
21    58
28    58
31    58
32    58
33    58
1    59
2    59
9    59
10    59
15    59
18    59
31    59
37    59
1    60
2    60
9    60
10    60
15    60
18    60
31    60
37    60
1    61
6    61
9    61
10    61
12    61
13    61
18    61
21    61
22    61
33    61
1    62
9    62
10    62
18    62
19    62
21    62
25    62
27    62
28    62
32    62
36    62
38    62
1    63
6    63
9    63
10    63
18    63
19    63
21    63
25    63
32    63
1    64
2    64
4    64
5    64
9    64
10    64
11    64
14    64
16    64
18    64
19    64
21    64
25    64
27    64
32    64
34    64
37    64
3    65
46    65
47    65
49    65
50    65
51    65
54    65
56    65
58    65
61    65
71    65
72    65
58    66
1    67
6    67
9    67
11    67
15    67
17    67
18    67
19    67
21    67
23    67
27    67
30    67
32    67
33    67
1    68
2    68
6    68
8    68
9    68
10    68
11    68
16    68
18    68
19    68
21    68
26    68
27    68
31    68
32    68
50    68
1    69
5    69
6    69
9    69
10    69
11    69
14    69
15    69
17    69
18    69
19    69
32    69
33    69
1    70
6    70
9    70
10    70
12    70
13    70
18    70
21    70
22    70
33    70
1    71
6    71
9    71
10    71
12    71
13    71
18    71
21    71
22    71
33    71
71    72
1    73
2    73
4    73
6    73
11    73
12    73
18    73
33    73
35    73
38    73
71    74
3    75
46    75
47    75
49    75
50    75
51    75
54    75
56    75
58    75
61    75
71    75
72    75
46    76
47    76
49    76
50    76
58    76
59    76
62    76
65    76
70    76
71    76
74    76
3    77
42    77
46    77
47    77
49    77
51    77
54    77
58    77
65    77
71    77
3    78
42    78
43    78
44    78
46    78
47    78
48    78
51    78
54    78
62    78
63    78
64    78
65    78
70    78
71    78
73    78
74    78
75    78
