# Supplementary material for: The origin of motif families in food webs
Source: Sci Rep. 2017 Nov 23;7:16197. doi: 10.1038/s41598-017-15496-1 (PMC5700930; doi:10.1038/s41598-017-15496-1)
Supplement: Supplementary file 30 — Supplementary Dataset 29 [file 41598_2017_15496_MOESM30_ESM.txt]

48    1
1    2
46    2
48    2
1    3
2    3
45    3
47    3
47    4
4    5
47    5
48    5
43    6
44    6
46    6
48    6
4    7
5    7
47    7
1    8
3    8
46    8
48    8
43    9
44    9
46    9
6    10
7    10
8    10
14    10
29    10
33    10
34    10
43    10
44    10
48    10
8    11
10    11
15    11
16    11
20    11
27    11
43    12
44    12
1    13
2    13
3    13
46    13
48    13
1    14
2    14
46    14
48    14
43    15
44    15
3    16
6    16
10    16
14    16
15    16
29    16
33    16
34    16
35    16
43    16
44    16
48    16
8    17
10    17
26    17
33    17
43    17
6    18
14    18
25    19
26    19
12    20
14    20
15    20
16    20
26    20
36    20
6    21
13    21
14    21
15    21
16    21
26    21
33    21
34    21
35    21
47    21
3    22
6    22
14    22
36    22
45    22
46    22
48    22
3    23
6    23
14    23
25    23
26    23
36    23
45    23
48    23
3    24
6    24
7    24
10    24
12    24
14    24
36    24
3    25
6    25
14    25
33    25
34    25
35    25
36    25
46    25
48    25
3    26
6    26
14    26
16    26
33    26
34    26
35    26
36    26
46    26
3    27
6    27
12    27
14    27
15    27
16    27
33    27
34    27
36    27
46    27
6    28
8    28
10    28
14    28
20    28
22    28
23    28
26    28
27    28
33    28
34    28
35    28
1    29
2    29
3    29
46    29
48    29
29    30
32    30
48    30
44    31
44    32
1    33
2    33
3    33
46    33
48    33
1    34
2    34
3    34
6    34
7    34
14    34
29    34
32    34
33    34
47    34
36    35
46    35
4    36
5    36
47    36
8    37
10    37
29    37
31    37
32    37
33    37
34    37
35    37
19    38
22    38
26    38
8    39
16    39
20    39
21    39
22    39
23    39
24    39
25    39
26    39
8    40
10    40
11    40
16    40
21    40
22    40
17    41
19    41
22    41
28    41
7    42
29    42
43    42
44    42
