# Supplementary material for: The origin of motif families in food webs
Source: Sci Rep. 2017 Nov 23;7:16197. doi: 10.1038/s41598-017-15496-1 (PMC5700930; doi:10.1038/s41598-017-15496-1)
Supplement: Supplementary file 31 — Supplementary Dataset 30 [file 41598_2017_15496_MOESM31_ESM.txt]

2    1
2    7
3    2
3    7
4    7
5    2
6    1
6    2
6    7
8    7
9    1
9    7
10    1
10    2
10    7
10    9
11    1
11    2
11    9
12    1
12    2
12    9
13    1
13    2
13    9
13    16
13    17
14    1
14    2
14    3
14    7
14    16
14    17
15    2
15    3
16    1
16    2
16    3
16    5
16    7
16    8
16    17
17    6
18    16
18    17
19    2
19    3
19    4
19    5
19    6
19    7
19    8
19    14
19    16
19    17
20    4
20    5
20    16
20    19
20    21
21    3
21    4
21    5
21    6
21    7
21    8
21    9
21    10
21    14
21    16
21    17
21    19
22    7
22    10
23    22
24    10
24    12
24    13
24    14
24    15
24    19
24    20
24    21
24    22
24    23
25    15
25    18
25    20
25    22
25    23
25    24
26    25
27    25
27    26
28    26
29    26
30    14
30    15
30    19
30    24
31    10
31    11
31    13
31    15
31    18
31    19
31    20
31    21
31    23
31    24
31    25
