# Supplementary material for: The origin of motif families in food webs
Source: Sci Rep. 2017 Nov 23;7:16197. doi: 10.1038/s41598-017-15496-1 (PMC5700930; doi:10.1038/s41598-017-15496-1)
Supplement: Supplementary file 32 — Supplementary Dataset 31 [file 41598_2017_15496_MOESM32_ESM.txt]

1    6
1    7
1    8
1    9
1    10
1    11
1    12
1    13
1    16
1    17
1    21
1    22
1    26
1    28
1    29
1    31
1    32
1    33
1    34
1    35
1    36
1    38
1    39
1    42
1    43
1    44
1    59
1    60
1    61
1    62
1    76
1    78
1    80
1    81
1    101
1    102
1    108
1    109
1    159
1    160
1    161
1    181
1    190
1    191
1    192
1    193
1    194
1    247
1    248
2    13
2    15
2    16
2    21
2    22
2    23
2    26
2    27
2    29
2    30
2    33
2    35
2    37
2    38
2    40
2    42
2    43
2    44
2    52
2    53
2    54
2    59
2    60
2    61
2    62
2    91
2    103
2    108
2    109
2    126
2    133
2    134
2    152
2    156
2    157
2    158
2    159
2    160
2    161
2    168
2    176
2    177
2    178
2    179
2    181
2    182
2    183
2    184
2    185
2    186
2    187
2    190
2    191
2    192
2    193
2    194
2    197
2    198
2    199
2    200
2    201
2    202
2    203
2    204
2    205
2    206
2    235
2    239
2    247
2    248
3    8
3    9
3    11
3    44
3    52
3    54
3    61
3    84
3    85
3    103
3    157
3    158
3    159
3    160
3    175
3    176
3    182
3    184
3    185
3    187
3    190
3    191
3    192
3    193
3    194
3    197
3    201
3    202
3    206
3    247
4    5
4    12
4    17
4    21
4    24
4    32
4    33
4    34
4    36
4    39
4    101
4    102
5    8
5    9
5    10
5    11
5    12
5    19
5    21
5    23
5    24
5    25
5    26
5    29
5    32
5    33
5    36
5    39
5    41
5    50
5    54
5    115
5    137
5    192
5    197
6    5
6    8
6    9
6    10
6    11
6    12
6    13
6    15
6    16
6    17
6    18
6    21
6    22
6    24
6    26
6    27
6    29
6    32
6    33
6    34
6    35
6    36
6    38
6    39
6    44
6    47
6    48
6    49
6    50
6    53
6    54
6    55
6    57
6    60
6    66
6    67
6    68
6    69
6    70
6    83
6    84
6    86
6    87
6    90
6    91
6    92
6    93
6    94
6    100
6    101
6    102
6    103
6    105
6    108
6    109
6    111
6    112
6    115
6    117
6    118
6    119
6    124
6    125
6    129
6    130
6    131
6    132
6    136
6    139
6    143
6    145
6    150
6    153
6    159
6    160
6    162
6    163
6    172
6    173
6    176
6    177
6    179
6    180
6    184
6    185
6    186
6    188
6    189
6    190
6    191
6    192
6    193
6    195
6    196
6    208
6    209
6    210
6    226
6    228
6    229
6    233
6    235
6    240
6    247
6    248
7    15
7    16
7    21
7    23
7    33
7    35
7    37
7    40
7    103
7    116
7    152
7    157
7    158
7    159
7    175
7    176
7    179
7    182
7    183
7    184
7    185
7    190
7    194
7    197
7    200
7    201
7    205
7    206
7    247
8    15
8    16
8    21
8    23
8    61
8    85
8    157
8    158
8    159
8    160
8    182
8    184
8    185
8    191
8    192
8    194
8    247
9    16
9    21
9    23
9    35
9    84
9    103
9    157
9    158
9    159
9    175
9    176
9    184
9    185
9    201
9    202
10    16
10    21
10    23
10    35
10    84
10    86
10    103
10    122
10    157
10    159
10    176
10    183
10    184
10    185
10    186
10    187
10    191
10    193
11    16
11    21
11    33
11    35
11    37
11    40
11    52
11    54
11    103
11    159
11    184
11    185
11    190
11    192
11    193
11    194
11    197
11    202
12    15
12    21
12    23
12    116
12    124
12    159
12    182
13    33
13    52
13    96
13    105
13    106
13    115
13    116
13    118
13    119
13    120
13    123
13    124
13    138
13    139
13    140
13    154
13    162
13    163
13    167
13    179
13    237
13    238
14    116
15    16
15    20
15    52
15    88
15    107
15    115
15    116
15    118
15    120
15    123
15    130
15    131
15    135
15    137
15    138
15    139
15    140
15    141
15    152
15    154
15    162
15    177
15    179
15    187
15    197
15    222
15    237
15    239
15    248
15    249
16    20
16    21
16    25
16    29
16    30
16    33
16    35
16    40
16    43
16    52
16    62
16    67
16    72
16    73
16    80
16    82
16    88
16    89
16    97
16    98
16    99
16    105
16    106
16    107
16    114
16    115
16    116
16    117
16    118
16    119
16    120
16    122
16    123
16    124
16    127
16    130
16    131
16    135
16    137
16    138
16    139
16    140
16    141
16    142
16    143
16    144
16    145
16    146
16    147
16    149
16    150
16    152
16    153
16    156
16    157
16    160
16    162
16    163
16    167
16    168
16    175
16    177
16    178
16    179
16    186
16    187
16    190
16    191
16    192
16    194
16    196
16    197
16    208
16    220
16    222
16    225
16    235
16    236
16    237
16    238
16    239
16    247
16    248
16    249
17    16
17    20
17    21
17    25
17    29
17    30
17    31
17    32
17    33
17    35
17    37
17    40
17    52
17    72
17    73
17    95
17    96
17    98
17    99
17    105
17    106
17    107
17    108
17    114
17    115
17    116
17    117
17    119
17    120
17    122
17    123
17    124
17    135
17    137
17    138
17    139
17    140
17    141
17    142
17    143
17    144
17    152
17    153
17    159
17    160
17    162
17    163
17    167
17    168
17    176
17    177
17    179
17    191
17    194
17    197
17    208
17    225
17    235
17    236
17    237
17    238
17    243
17    247
17    248
17    249
18    16
18    29
18    35
18    107
18    115
18    116
18    117
18    120
18    122
18    124
18    139
18    142
18    144
18    152
18    162
18    197
18    249
19    25
19    67
19    75
19    77
19    78
19    80
19    107
19    119
19    150
19    152
19    153
19    167
19    195
19    196
19    211
19    225
19    232
19    241
19    242
19    245
19    249
20    29
20    63
20    107
20    119
20    120
20    124
20    139
20    146
20    147
20    150
20    151
20    152
20    153
20    166
20    167
20    171
20    195
20    196
20    212
20    213
20    217
20    219
20    223
20    225
20    240
20    243
20    249
21    12
21    14
21    16
21    20
21    25
21    29
21    31
21    33
21    35
21    43
21    47
21    48
21    52
21    59
21    61
21    83
21    84
21    85
21    86
21    87
21    89
21    90
21    91
21    93
21    96
21    100
21    103
21    105
21    106
21    115
21    116
21    117
21    118
21    119
21    120
21    122
21    123
21    124
21    125
21    127
21    130
21    131
21    132
21    135
21    137
21    138
21    139
21    140
21    141
21    142
21    145
21    152
21    154
21    160
21    162
21    163
21    167
21    168
21    170
21    173
21    176
21    177
21    178
21    179
21    180
21    186
21    191
21    192
21    193
21    194
21    195
21    196
21    207
21    208
21    211
21    235
21    236
21    237
21    238
21    247
21    248
22    116
22    167
22    223
23    145
23    247
24    15
24    16
24    33
24    40
24    50
24    118
24    144
24    168
24    186
25    16
25    29
25    40
25    45
25    52
25    63
25    64
25    67
25    95
25    96
25    106
25    113
25    114
25    115
25    116
25    119
25    120
25    122
25    124
25    130
25    135
25    137
25    140
25    141
25    146
25    147
25    152
25    153
25    154
25    162
25    163
25    169
25    170
25    208
25    214
25    216
25    220
25    221
25    223
25    225
25    226
25    228
25    229
25    234
25    238
26    16
26    21
26    25
26    29
26    33
26    47
26    48
26    53
26    64
26    85
26    86
26    87
26    89
26    92
26    95
26    103
26    105
26    106
26    109
26    115
26    116
26    117
26    118
26    119
26    120
26    122
26    123
26    124
26    132
26    139
26    142
26    143
26    144
26    152
26    154
26    159
26    160
26    162
26    163
26    176
26    177
26    179
26    180
26    190
26    191
26    192
26    193
26    194
26    196
26    197
26    210
26    233
26    235
26    247
26    248
27    16
27    25
27    29
27    47
27    83
27    86
27    87
27    105
27    115
27    117
27    123
27    124
27    139
27    145
27    152
27    160
27    162
27    163
27    194
28    16
28    25
28    29
28    47
28    48
28    66
28    73
28    87
28    88
28    97
28    110
28    115
28    117
28    119
28    120
28    122
28    124
28    127
28    130
28    131
28    132
28    135
28    139
28    140
28    142
28    143
28    145
28    152
28    160
28    162
28    163
28    173
28    174
28    191
28    193
28    194
28    195
28    196
28    197
28    208
28    209
28    210
28    225
28    229
28    248
29    16
29    19
29    20
29    25
29    48
29    51
29    52
29    54
29    56
29    58
29    64
29    66
29    67
29    76
29    81
29    82
29    83
29    85
29    86
29    87
29    89
29    93
29    95
29    96
29    97
29    105
29    106
29    107
29    113
29    114
29    115
29    116
29    117
29    118
29    119
29    120
29    122
29    123
29    124
29    127
29    128
29    129
29    130
29    131
29    132
29    135
29    137
29    138
29    139
29    142
29    145
29    146
29    147
29    149
29    151
29    152
29    153
29    154
29    157
29    159
29    160
29    162
29    163
29    164
29    167
29    170
29    173
29    174
29    175
29    176
29    177
29    179
29    190
29    191
29    192
29    193
29    194
29    195
29    196
29    197
29    207
29    208
29    209
29    210
29    212
29    213
29    214
29    215
29    216
29    217
29    218
29    219
29    220
29    221
29    222
29    223
29    225
29    226
29    227
29    228
29    229
29    232
29    233
29    234
29    238
29    243
29    245
29    247
29    248
30    16
30    29
30    40
30    107
30    146
30    150
30    152
30    224
30    225
30    249
31    16
31    29
31    52
31    107
31    149
31    150
31    152
31    212
31    224
31    249
32    16
32    20
32    29
32    33
32    40
32    52
32    54
32    72
32    73
32    97
32    98
32    99
32    114
32    115
32    116
32    117
32    119
32    120
32    135
32    137
32    138
32    140
32    141
32    144
32    146
32    152
32    156
32    176
32    177
32    179
32    191
32    192
32    193
32    208
32    217
32    225
32    236
32    237
32    238
32    247
32    248
33    16
33    20
33    29
33    35
33    40
33    45
33    48
33    52
33    54
33    64
33    67
33    72
33    75
33    76
33    78
33    80
33    81
33    87
33    88
33    89
33    95
33    96
33    97
33    98
33    99
33    105
33    106
33    107
33    113
33    114
33    115
33    116
33    117
33    118
33    119
33    120
33    121
33    122
33    123
33    124
33    127
33    128
33    129
33    130
33    131
33    132
33    135
33    137
33    138
33    139
33    140
33    141
33    144
33    145
33    146
33    147
33    149
33    150
33    151
33    152
33    153
33    154
33    162
33    163
33    164
33    166
33    168
33    169
33    170
33    174
33    177
33    178
33    179
33    187
33    191
33    192
33    193
33    195
33    196
33    197
33    207
33    208
33    209
33    210
33    214
33    216
33    217
33    218
33    219
33    220
33    221
33    222
33    223
33    224
33    225
33    226
33    227
33    228
33    229
33    234
33    235
33    236
33    237
33    238
33    239
33    242
33    243
33    247
33    248
33    249
34    16
34    96
34    106
34    116
34    123
34    179
34    248
35    25
35    37
35    40
35    52
35    114
35    177
35    178
35    193
35    247
36    21
36    25
36    29
36    33
36    35
36    37
36    52
36    61
36    89
36    106
36    108
36    114
36    115
36    116
36    118
36    120
36    122
36    123
36    124
36    130
36    135
36    137
36    138
36    140
36    141
36    145
36    154
36    159
36    162
36    163
36    174
36    177
36    178
36    190
36    193
36    194
36    237
36    238
36    248
37    25
37    33
37    35
37    40
37    52
37    53
37    72
37    76
37    83
37    89
37    98
37    99
37    107
37    114
37    116
37    118
37    120
37    121
37    123
37    124
37    135
37    137
37    138
37    140
37    141
37    144
37    145
37    154
37    159
37    162
37    169
37    177
37    178
37    179
37    193
37    197
37    236
37    237
37    238
37    247
37    248
38    25
38    35
38    37
38    103
38    120
38    122
38    123
38    140
38    152
38    158
38    177
38    178
38    193
38    238
39    16
39    21
39    35
39    52
39    84
39    157
39    159
39    175
39    176
39    177
39    178
39    179
39    182
39    184
39    185
39    191
39    192
39    247
39    248
40    78
40    80
40    224
41    80
42    51
42    58
42    67
42    74
42    75
42    79
42    80
42    81
42    82
42    96
42    107
42    131
42    146
42    167
42    217
42    219
42    221
42    225
42    231
42    232
42    240
42    243
42    249
43    51
43    67
43    74
43    75
43    79
43    80
43    81
43    82
43    96
43    107
43    131
43    167
43    217
43    219
43    221
43    225
43    231
43    243
43    249
44    51
44    67
44    74
44    79
44    80
44    81
44    82
44    96
44    107
44    131
44    167
44    217
44    219
44    221
44    225
44    231
44    243
44    249
45    74
45    79
45    81
45    82
45    107
45    167
45    243
45    249
46    74
46    79
46    81
46    82
46    107
46    167
46    243
46    249
47    51
47    74
47    79
47    81
47    82
47    107
47    152
47    167
47    220
47    243
47    249
48    51
48    74
48    79
48    81
48    82
48    107
48    167
48    220
48    243
48    249
49    66
49    67
49    74
49    77
49    79
49    81
49    82
49    107
49    147
49    150
49    151
49    152
49    155
49    167
49    195
49    202
49    213
49    225
49    231
49    232
49    241
49    242
49    243
49    245
49    249
50    66
50    67
50    74
50    77
50    79
50    81
50    82
50    107
50    147
50    150
50    151
50    152
50    155
50    167
50    195
50    211
50    213
50    225
50    231
50    232
50    240
50    242
50    243
50    245
50    249
51    74
51    75
51    79
51    80
51    81
51    82
51    107
51    147
51    150
51    167
51    211
51    221
51    223
51    232
51    243
51    249
52    71
52    75
52    79
52    80
53    71
53    75
53    79
53    80
54    71
54    74
54    75
54    79
54    80
54    81
54    82
54    107
54    150
54    167
54    243
54    249
55    74
55    75
55    79
55    80
55    81
55    82
55    107
55    167
55    213
55    240
55    242
55    243
55    249
56    74
56    75
56    79
56    80
56    81
56    82
56    107
56    167
56    213
56    240
56    242
56    243
56    249
57    75
57    79
57    80
57    213
57    240
57    242
58    57
58    75
58    79
58    80
58    213
58    240
58    242
59    51
59    67
59    79
59    118
59    226
59    227
59    228
59    229
60    51
60    67
60    74
60    79
60    81
60    82
60    107
60    118
60    167
60    226
60    227
60    228
60    229
60    231
60    243
60    249
61    51
61    79
61    118
61    226
61    227
61    228
61    229
62    51
62    74
62    79
62    81
62    82
62    107
62    118
62    167
62    226
62    227
62    228
62    229
62    243
62    249
63    75
63    79
63    80
64    75
64    79
64    80
64    107
64    167
65    57
65    75
65    78
65    79
65    80
65    240
65    242
65    245
66    57
66    75
66    78
66    79
66    80
66    240
66    242
66    245
67    57
67    71
67    75
67    78
67    79
67    80
67    213
67    232
67    240
67    242
67    245
68    57
68    75
68    78
68    79
68    80
68    107
68    167
68    240
68    242
68    245
69    57
69    74
69    75
69    77
69    78
69    79
69    80
69    81
69    82
69    167
69    240
69    242
69    243
69    245
69    249
70    57
70    63
70    75
70    78
70    79
70    80
70    107
70    213
70    240
70    242
70    245
71    57
71    75
71    78
71    79
71    80
71    240
71    242
71    245
72    57
72    75
72    78
72    79
72    80
72    240
72    242
72    245
73    57
73    75
73    78
73    79
73    80
73    242
73    245
74    75
74    76
74    79
74    80
74    242
75    80
75    242
76    80
76    242
77    75
77    76
77    80
77    242
78    80
78    242
79    75
79    76
79    80
79    242
81    75
81    76
81    79
81    80
81    242
82    75
82    76
82    79
82    80
82    242
83    74
83    79
83    81
83    82
83    107
83    167
83    220
83    243
83    249
84    74
84    79
84    80
84    81
84    82
84    107
84    167
84    220
84    243
84    249
85    74
85    79
85    80
85    81
85    82
85    107
85    167
85    220
85    243
85    249
86    74
86    79
86    80
86    81
86    82
86    107
86    167
86    220
86    243
86    249
87    74
87    79
87    81
87    82
87    107
87    167
87    221
87    243
87    249
88    51
88    79
88    221
89    51
89    74
89    79
89    81
89    107
89    167
89    243
89    249
90    66
90    67
90    74
90    75
90    77
90    79
90    80
90    81
90    82
90    107
90    148
90    167
90    212
90    213
90    225
90    240
90    242
90    243
90    245
90    249
91    58
91    66
91    74
91    75
91    77
91    79
91    80
91    81
91    82
91    107
91    148
91    167
91    211
91    212
91    213
91    240
91    242
91    243
91    245
91    249
92    55
92    56
92    63
92    67
92    69
92    73
92    74
92    77
92    79
92    81
92    82
92    107
92    125
92    126
92    147
92    148
92    149
92    150
92    153
92    167
92    186
92    196
92    211
92    212
92    213
92    217
92    225
92    231
92    240
92    242
92    243
92    245
92    249
93    74
93    75
93    77
93    79
93    80
93    81
93    82
93    107
93    148
93    150
93    167
93    211
93    212
93    213
93    240
93    242
93    243
93    249
94    74
94    79
94    80
94    81
94    82
94    107
94    152
94    154
94    167
94    211
94    217
94    219
94    243
94    249
95    75
95    79
95    80
96    75
96    76
96    77
96    80
96    81
96    224
96    242
97    75
97    79
97    80
97    152
98    75
98    79
98    80
98    146
98    148
98    152
98    224
98    240
99    75
99    79
99    80
99    146
99    148
99    152
99    224
99    240
100    74
100    75
100    77
100    79
100    80
100    81
100    82
100    107
100    167
100    213
100    223
100    243
100    249
101    51
101    56
101    58
101    63
101    67
101    73
101    74
101    77
101    79
101    81
101    82
101    96
101    107
101    152
101    167
101    211
101    213
101    225
101    242
101    243
101    244
101    249
102    51
102    56
102    58
102    63
102    67
102    73
102    74
102    77
102    79
102    81
102    82
102    96
102    107
102    152
102    211
102    225
102    242
102    243
102    244
102    249
103    75
103    79
103    80
104    75
104    79
104    80
104    146
104    230
105    74
105    75
105    79
105    80
105    81
105    82
105    107
105    167
105    243
105    249
106    74
106    75
106    79
106    80
106    81
106    82
106    107
106    167
106    243
106    249
107    80
108    51
108    64
108    79
108    113
108    146
108    163
108    220
109    51
109    79
109    113
109    146
110    51
110    79
110    113
110    146
111    74
111    79
111    81
111    82
111    107
111    167
111    243
111    249
112    74
112    79
112    81
112    82
112    107
112    167
112    243
112    249
113    74
113    75
113    79
113    80
113    81
113    82
113    107
113    167
113    243
113    249
114    75
114    79
114    80
115    74
115    75
115    79
115    80
115    81
115    82
115    107
115    167
115    243
115    249
116    75
116    79
116    80
116    147
116    150
116    212
116    220
116    231
116    240
116    245
117    51
117    71
117    74
117    75
117    79
117    80
117    81
117    82
117    107
117    146
117    147
117    148
117    150
117    165
117    167
117    171
117    212
117    220
117    225
117    231
117    240
117    243
117    245
117    249
118    45
118    74
118    75
118    77
118    79
118    80
118    81
118    82
118    107
118    147
118    150
118    167
118    212
118    220
118    231
118    240
118    243
118    245
118    249
119    74
119    75
119    77
119    79
119    80
119    81
119    82
119    107
119    147
119    150
119    167
119    212
119    220
119    231
119    240
119    243
119    245
119    249
120    51
120    74
120    75
120    77
120    79
120    80
120    81
120    82
120    107
120    146
120    147
120    150
120    167
120    212
120    220
120    225
120    230
120    231
120    232
120    240
120    243
120    245
120    249
121    75
121    79
121    80
121    147
121    150
121    212
121    220
121    231
121    240
121    245
122    75
122    79
122    80
122    147
122    150
122    212
122    220
122    231
122    240
122    245
123    75
123    79
123    80
123    146
123    147
123    150
123    212
123    220
123    231
123    240
123    245
124    75
124    79
124    80
124    147
124    148
124    150
124    212
124    220
124    231
124    240
124    245
125    74
125    75
125    77
125    79
125    80
125    81
125    82
125    107
125    167
125    212
125    242
125    243
125    249
126    74
126    75
126    77
126    79
126    80
126    81
126    82
126    107
126    167
126    212
126    213
126    242
126    243
126    249
127    74
127    75
127    79
127    80
127    81
127    82
127    107
127    146
127    150
127    151
127    167
127    225
127    232
127    243
127    249
128    51
128    74
128    79
128    81
128    82
128    107
128    150
128    151
128    167
128    220
128    225
128    232
128    243
128    249
129    74
129    75
129    79
129    80
129    81
129    82
129    107
129    150
129    151
129    167
129    225
129    232
129    243
129    249
130    51
130    74
130    75
130    79
130    80
130    81
130    82
130    107
130    150
130    151
130    167
130    225
130    232
130    243
130    249
131    74
131    75
131    79
131    80
131    81
131    82
131    107
131    150
131    151
131    167
131    225
131    232
131    243
131    249
132    51
132    66
132    74
132    75
132    79
132    80
132    81
132    82
132    107
132    150
132    151
132    167
132    225
132    232
132    243
132    249
133    75
133    79
133    80
134    75
134    79
134    80
135    75
135    79
135    80
135    147
135    213
136    74
136    75
136    79
136    80
136    81
136    82
136    107
136    150
136    167
136    213
136    225
136    243
136    249
137    74
137    75
137    79
137    80
137    81
137    82
137    107
137    154
137    167
137    213
137    225
137    243
137    249
138    74
138    75
138    79
138    80
138    81
138    82
138    107
138    146
138    154
138    167
138    213
138    225
138    243
138    249
139    65
139    74
139    79
139    81
139    82
139    107
139    154
139    167
139    213
139    243
139    249
140    75
140    79
140    80
140    113
140    154
140    213
141    74
141    75
141    79
141    80
141    81
141    82
141    107
141    154
141    167
141    213
141    243
141    249
142    74
142    75
142    79
142    80
142    81
142    82
142    107
142    167
142    213
142    243
142    249
143    74
143    79
143    81
143    82
143    107
143    167
143    213
143    243
143    249
144    75
144    79
144    80
144    213
145    51
145    74
145    79
145    81
145    82
145    107
145    113
145    167
145    213
145    232
145    243
145    249
146    75
146    79
146    80
146    212
146    225
147    75
147    79
147    80
147    212
147    225
148    75
148    79
148    80
148    212
148    225
149    75
149    79
149    80
149    165
149    212
149    225
150    75
150    79
150    80
150    212
150    225
151    74
151    75
151    79
151    80
151    81
151    82
151    107
151    167
151    212
151    225
151    243
151    249
152    75
152    79
152    80
152    212
152    225
153    65
153    75
153    79
153    80
153    212
153    225
153    240
154    75
154    79
154    80
154    146
155    75
155    80
155    242
156    75
156    79
156    80
156    232
157    75
157    79
157    80
157    232
158    75
158    79
158    80
158    232
159    74
159    75
159    79
159    80
159    81
159    82
159    107
159    147
159    167
159    221
159    222
159    223
159    225
159    231
159    232
159    243
159    249
160    67
160    74
160    75
160    79
160    80
160    81
160    82
160    104
160    107
160    116
160    146
160    167
160    221
160    232
160    243
160    249
161    58
161    74
161    75
161    79
161    80
161    81
161    82
161    107
161    167
161    212
161    243
161    249
162    67
162    74
162    75
162    79
162    80
162    81
162    82
162    107
162    167
162    223
162    243
162    249
163    51
163    67
163    74
163    75
163    79
163    80
163    81
163    82
163    104
163    107
163    146
163    150
163    167
163    211
163    225
163    243
163    249
164    74
164    75
164    79
164    80
164    81
164    82
164    107
164    167
164    225
164    240
164    243
164    249
165    74
165    75
165    79
165    80
165    81
165    82
165    107
165    147
165    150
165    167
165    223
165    225
165    243
165    249
166    75
166    79
166    80
166    223
166    225
167    75
167    80
167    81
167    242
168    75
168    76
168    77
168    79
168    80
169    74
169    75
169    79
169    80
169    81
169    82
169    107
169    150
169    167
169    243
169    249
170    74
170    75
170    79
170    80
170    81
170    82
170    107
170    150
170    167
170    243
170    249
171    75
171    79
171    80
171    150
172    74
172    79
172    81
172    82
172    96
172    107
172    167
172    243
172    249
173    74
173    79
173    81
173    82
173    96
173    107
173    167
173    243
173    249
174    79
174    96
175    75
175    79
175    80
176    75
176    79
176    80
176    225
177    75
177    79
177    80
178    75
178    79
178    80
179    75
179    79
179    80
180    74
180    79
180    80
180    81
180    82
180    107
180    167
180    243
180    249
181    79
182    75
182    79
182    80
182    218
183    75
183    79
183    80
183    150
183    218
184    75
184    79
184    80
185    75
185    79
185    80
186    74
186    75
186    79
186    80
186    81
186    82
186    107
186    167
186    220
186    232
186    243
186    249
187    74
187    75
187    79
187    80
187    81
187    82
187    107
187    167
187    243
187    249
188    51
188    74
188    79
188    81
188    82
188    107
188    167
188    213
188    225
188    232
188    243
188    249
189    74
189    75
189    79
189    80
189    81
189    82
189    107
189    147
189    167
189    213
189    225
189    232
189    243
189    249
190    74
190    75
190    79
190    80
190    81
190    82
190    107
190    167
190    225
190    243
190    249
191    51
191    74
191    75
191    79
191    80
191    81
191    82
191    107
191    147
191    167
191    225
191    231
191    232
191    243
191    249
192    51
192    74
192    79
192    81
192    82
192    107
192    167
192    225
192    232
192    243
192    249
193    51
193    67
193    74
193    79
193    81
193    82
193    107
193    167
193    225
193    231
193    232
193    243
193    249
194    51
194    74
194    79
194    81
194    82
194    107
194    167
194    225
194    232
194    243
194    249
195    71
195    75
195    79
195    80
196    74
196    75
196    79
196    80
196    81
196    82
196    107
196    167
196    225
196    243
197    67
197    75
197    79
197    80
197    147
197    148
197    150
197    166
197    221
197    223
197    225
197    231
197    232
197    240
197    249
198    67
198    74
198    75
198    79
198    80
198    81
198    82
198    107
198    147
198    148
198    150
198    166
198    167
198    221
198    223
198    225
198    231
198    232
198    240
198    243
199    67
199    75
199    79
199    80
199    147
199    148
199    150
199    166
199    221
199    223
199    225
199    231
199    232
199    240
199    249
200    67
200    74
200    75
200    79
200    80
200    81
200    82
200    147
200    148
200    150
200    166
200    221
200    223
200    225
200    231
200    232
200    240
200    243
201    67
201    75
201    79
201    80
201    146
201    147
201    148
201    150
201    166
201    221
201    223
201    225
201    231
201    232
201    240
201    249
202    65
202    67
202    74
202    75
202    79
202    80
202    81
202    82
202    107
202    147
202    148
202    150
202    167
202    221
202    222
202    223
202    225
202    231
202    232
202    240
202    243
203    65
203    67
203    75
203    79
203    80
203    147
203    148
203    150
203    221
203    222
203    223
203    225
203    231
203    232
203    240
203    249
204    65
204    67
204    74
204    75
204    79
204    80
204    81
204    82
204    107
204    147
204    148
204    150
204    167
204    221
204    222
204    223
204    225
204    231
204    232
204    240
204    243
204    249
205    65
205    67
205    75
205    79
205    80
205    147
205    148
205    150
205    221
205    222
205    223
205    225
205    231
205    232
205    240
206    65
206    67
206    75
206    79
206    80
206    147
206    148
206    150
206    221
206    222
206    223
206    225
206    231
206    232
206    240
207    74
207    75
207    79
207    80
207    81
207    82
207    107
207    167
207    243
207    249
208    74
208    75
208    79
208    80
208    81
208    82
208    107
208    167
208    243
208    249
209    74
209    75
209    79
209    80
209    81
209    82
209    107
209    167
209    231
209    243
209    249
210    74
210    75
210    79
210    80
210    81
210    82
210    107
210    167
210    243
210    249
211    75
211    76
211    78
211    79
211    80
211    212
211    242
212    75
212    76
212    78
212    79
212    80
212    242
213    75
213    76
213    78
213    79
213    80
213    212
213    242
214    75
214    79
214    80
214    147
215    74
215    75
215    79
215    80
215    81
215    82
215    107
215    147
215    167
215    243
215    249
216    46
216    79
216    147
217    75
217    79
217    80
217    96
217    146
217    147
218    74
218    77
218    79
218    81
218    82
218    107
218    147
218    167
218    243
218    249
219    75
219    79
219    80
219    147
219    212
219    232
220    74
220    75
220    79
220    80
220    81
220    82
220    107
220    147
220    150
220    167
220    212
220    232
220    243
220    249
221    74
221    75
221    79
221    80
221    81
221    82
221    107
221    147
221    150
221    167
221    212
221    225
221    232
221    243
221    249
222    75
222    79
222    80
222    212
222    232
223    75
223    79
223    80
223    212
223    232
224    75
224    80
224    232
225    75
225    79
225    80
225    212
225    232
226    74
226    79
226    81
226    82
226    107
226    147
226    167
226    232
226    243
226    249
227    74
227    79
227    81
227    82
227    107
227    147
227    167
227    232
227    243
227    249
228    74
228    77
228    79
228    81
228    82
228    107
228    147
228    167
228    232
228    243
228    249
229    74
229    79
229    81
229    82
229    107
229    147
229    167
229    225
229    232
229    243
229    249
230    75
230    79
230    80
230    232
231    75
231    79
231    80
231    212
231    232
232    75
232    79
232    80
232    212
233    74
233    75
233    79
233    80
233    81
233    82
233    212
233    232
233    243
233    249
234    74
234    75
234    79
234    81
234    82
234    107
234    147
234    167
234    212
234    232
234    243
234    245
234    249
235    79
235    80
236    71
236    75
236    79
236    80
237    71
237    75
237    79
237    80
238    71
238    75
238    79
238    80
239    74
239    75
239    79
239    80
239    81
239    82
239    107
239    243
239    249
240    75
240    79
240    80
240    242
241    75
241    79
241    80
241    240
241    242
242    80
243    75
243    76
243    79
243    80
243    242
244    74
244    75
244    79
244    80
244    81
244    82
244    151
244    225
244    240
244    243
244    249
245    75
245    79
245    80
245    151
245    225
245    232
245    240
246    74
246    75
246    79
246    80
246    81
246    82
246    107
246    151
246    167
246    225
246    240
246    243
246    249
247    79
247    107
247    167
247    240
248    74
248    79
248    81
248    82
248    107
248    146
248    167
248    168
248    221
248    243
248    249
249    75
249    76
249    79
249    80
249    242
