# Supplementary material for: The origin of motif families in food webs
Source: Sci Rep. 2017 Nov 23;7:16197. doi: 10.1038/s41598-017-15496-1 (PMC5700930; doi:10.1038/s41598-017-15496-1)
Supplement: Supplementary file 33 — Supplementary Dataset 32 [file 41598_2017_15496_MOESM33_ESM.txt]

1    62
3    62
5    62
11    62
12    62
16    62
17    62
18    62
21    62
22    62
23    62
24    62
25    62
26    62
27    62
28    62
29    62
30    62
33    62
38    62
39    62
43    62
47    62
49    62
50    62
54    62
55    62
59    62
60    62
83    62
1    63
8    63
11    63
12    63
14    63
16    63
17    63
21    63
22    63
27    63
28    63
30    63
32    63
33    63
35    63
38    63
39    63
40    63
41    63
43    63
49    63
50    63
54    63
57    63
1    64
2    64
3    64
6    64
12    64
17    64
18    64
22    64
25    64
27    64
38    64
43    64
45    64
49    64
50    64
54    64
57    64
60    64
1    65
3    65
4    65
7    65
10    65
11    65
12    65
14    65
16    65
17    65
18    65
19    65
21    65
22    65
24    65
26    65
27    65
28    65
29    65
30    65
32    65
33    65
37    65
38    65
39    65
42    65
43    65
45    65
47    65
49    65
50    65
51    65
54    65
55    65
60    65
1    66
2    66
83    66
1    67
3    67
5    67
6    67
7    67
11    67
12    67
14    67
16    67
17    67
18    67
19    67
21    67
22    67
23    67
24    67
25    67
26    67
27    67
29    67
30    67
31    67
33    67
35    67
38    67
39    67
42    67
43    67
45    67
48    67
49    67
50    67
51    67
57    67
60    67
1    68
5    68
12    68
13    68
16    68
17    68
18    68
21    68
22    68
25    68
28    68
29    68
30    68
32    68
33    68
39    68
41    68
43    68
45    68
47    68
49    68
50    68
54    68
1    69
3    69
11    69
12    69
13    69
16    69
17    69
18    69
21    69
22    69
27    69
28    69
29    69
30    69
31    69
32    69
33    69
35    69
37    69
38    69
41    69
42    69
43    69
45    69
49    69
50    69
54    69
1    70
1    71
5    71
12    71
15    71
16    71
17    71
18    71
30    71
33    71
38    71
39    71
42    71
43    71
45    71
47    71
49    71
1    72
12    72
16    72
17    72
18    72
22    72
27    72
28    72
29    72
30    72
31    72
38    72
43    72
45    72
49    72
50    72
52    72
54    72
56    72
60    72
1    73
16    73
17    73
18    73
22    73
27    73
28    73
29    73
30    73
33    73
38    73
44    73
49    73
50    73
52    73
54    73
60    73
1    74
5    74
11    74
12    74
16    74
17    74
22    74
27    74
30    74
32    74
33    74
38    74
41    74
43    74
49    74
50    74
54    74
1    75
5    75
6    75
11    75
12    75
16    75
17    75
18    75
21    75
22    75
24    75
25    75
26    75
27    75
30    75
33    75
35    75
38    75
42    75
43    75
45    75
49    75
50    75
53    75
57    75
58    75
60    75
1    76
12    76
16    76
17    76
18    76
20    76
22    76
26    76
27    76
30    76
32    76
33    76
38    76
39    76
43    76
49    76
50    76
1    77
11    77
12    77
16    77
17    77
24    77
30    77
31    77
33    77
38    77
39    77
1    78
5    78
6    78
12    78
16    78
17    78
22    78
27    78
30    78
38    78
45    78
49    78
1    79
12    79
17    79
22    79
25    79
48    79
1    80
7    80
11    80
12    80
16    80
17    80
22    80
27    80
28    80
30    80
33    80
38    80
43    80
45    80
49    80
50    80
57    80
1    81
3    81
6    81
11    81
12    81
14    81
16    81
17    81
18    81
22    81
24    81
25    81
26    81
27    81
28    81
29    81
30    81
33    81
38    81
39    81
42    81
43    81
48    81
49    81
50    81
51    81
54    81
57    81
60    81
1    82
2    82
69    82
71    82
72    82
74    82
75    82
93    82
102    82
1    83
11    83
12    83
16    83
17    83
18    83
22    83
23    83
27    83
29    83
30    83
31    83
32    83
33    83
35    83
38    83
39    83
43    83
45    83
47    83
48    83
49    83
50    83
51    83
55    83
1    84
12    84
16    84
17    84
22    84
26    84
30    84
32    84
36    84
38    84
39    84
53    84
54    84
1    85
3    85
6    85
11    85
12    85
15    85
16    85
17    85
22    85
27    85
28    85
30    85
32    85
33    85
35    85
38    85
39    85
43    85
49    85
1    86
3    86
5    86
6    86
12    86
13    86
15    86
16    86
17    86
18    86
21    86
22    86
26    86
27    86
29    86
30    86
32    86
33    86
38    86
41    86
43    86
45    86
49    86
50    86
52    86
54    86
55    86
60    86
1    87
3    87
4    87
6    87
11    87
12    87
14    87
15    87
16    87
17    87
18    87
21    87
25    87
27    87
28    87
29    87
30    87
32    87
33    87
38    87
41    87
42    87
43    87
45    87
49    87
50    87
54    87
58    87
61    87
72    88
75    88
1    89
2    89
69    89
74    89
75    89
93    89
101    89
1    90
1    91
6    91
11    91
12    91
14    91
15    91
16    91
17    91
21    91
28    91
30    91
33    91
35    91
38    91
41    91
43    91
48    91
49    91
50    91
59    91
1    92
3    92
5    92
11    92
12    92
13    92
16    92
17    92
18    92
21    92
27    92
28    92
29    92
30    92
32    92
33    92
38    92
41    92
43    92
45    92
49    92
50    92
54    92
1    93
3    93
5    93
6    93
12    93
15    93
16    93
17    93
18    93
21    93
22    93
23    93
28    93
29    93
30    93
32    93
33    93
38    93
39    93
43    93
50    93
52    93
1    94
2    94
3    94
6    94
11    94
12    94
16    94
17    94
21    94
22    94
24    94
26    94
28    94
29    94
30    94
33    94
38    94
39    94
43    94
46    94
49    94
50    94
58    94
1    95
3    95
7    95
11    95
12    95
16    95
17    95
21    95
26    95
30    95
36    95
38    95
39    95
41    95
43    95
45    95
49    95
50    95
60    95
1    96
5    96
6    96
8    96
11    96
12    96
13    96
16    96
17    96
21    96
22    96
25    96
26    96
28    96
30    96
31    96
33    96
35    96
37    96
38    96
39    96
43    96
49    96
50    96
54    96
1    97
74    97
75    97
1    98
11    98
12    98
17    98
22    98
30    98
33    98
38    98
43    98
47    98
49    98
1    99
2    99
1    100
9    100
11    100
12    100
13    100
15    100
16    100
17    100
18    100
21    100
22    100
23    100
26    100
28    100
29    100
30    100
32    100
33    100
35    100
38    100
39    100
43    100
45    100
47    100
48    100
49    100
50    100
74    100
1    101
2    101
74    101
75    101
83    101
87    101
93    101
1    102
3    102
8    102
12    102
13    102
16    102
17    102
18    102
19    102
22    102
27    102
28    102
29    102
30    102
32    102
33    102
38    102
39    102
41    102
42    102
43    102
45    102
46    102
49    102
50    102
54    102
55    102
60    102
1    103
3    103
5    103
6    103
11    103
12    103
13    103
16    103
17    103
18    103
21    103
22    103
25    103
26    103
27    103
28    103
30    103
33    103
34    103
35    103
38    103
39    103
41    103
43    103
45    103
50    103
74    103
1    104
12    104
17    104
18    104
21    104
22    104
28    104
30    104
33    104
36    104
39    104
41    104
43    104
46    104
49    104
50    104
1    105
3    105
4    105
11    105
12    105
16    105
17    105
22    105
27    105
28    105
30    105
32    105
38    105
41    105
43    105
47    105
48    105
69    106
74    106
2    107
3    107
74    107
75    107
83    107
93    107
103    107
69    108
74    108
106    108
1    109
2    109
3    109
63    109
64    109
65    109
66    109
67    109
69    109
72    109
74    109
75    109
76    109
81    109
82    109
83    109
88    109
89    109
90    109
91    109
96    109
99    109
100    109
101    109
104    109
108    109
