# Supplementary material for: The origin of motif families in food webs
Source: Sci Rep. 2017 Nov 23;7:16197. doi: 10.1038/s41598-017-15496-1 (PMC5700930; doi:10.1038/s41598-017-15496-1)
Supplement: Supplementary file 34 — Supplementary Dataset 33 [file 41598_2017_15496_MOESM34_ESM.txt]

1    47
2    47
4    47
6    47
8    47
9    47
11    47
14    47
17    47
18    47
20    47
21    47
22    47
23    47
31    47
40    47
43    47
44    47
45    47
52    47
53    47
60    47
63    47
67    47
1    48
8    48
11    48
14    48
46    48
73    48
1    49
2    49
3    49
4    49
8    49
11    49
12    49
13    49
14    49
17    49
18    49
19    49
20    49
21    49
31    49
36    49
38    49
39    49
40    49
41    49
43    49
44    49
46    49
53    49
55    49
63    49
64    49
76    49
83    49
1    50
3    50
8    50
12    50
13    50
14    50
15    50
18    50
20    50
21    50
25    50
30    50
31    50
32    50
37    50
40    50
41    50
42    50
43    50
44    50
46    51
49    51
53    51
56    51
58    51
59    51
60    51
63    51
64    51
73    51
76    51
83    51
86    51
87    51
91    51
94    51
1    52
2    52
4    52
8    52
14    52
15    52
18    52
20    52
40    52
43    52
1    53
2    53
3    53
4    53
8    53
12    53
13    53
14    53
15    53
16    53
18    53
20    53
21    53
25    53
28    53
31    53
32    53
33    53
36    53
39    53
40    53
41    53
43    53
44    53
1    54
2    54
8    54
9    54
12    54
13    54
14    54
17    54
18    54
20    54
21    54
31    54
44    54
1    55
6    55
9    55
12    55
14    55
18    55
20    55
31    55
40    55
82    55
1    57
8    57
9    57
18    57
20    57
21    57
31    57
34    57
40    57
41    57
1    58
3    58
6    58
7    58
8    58
11    58
14    58
15    58
18    58
20    58
21    58
25    58
30    58
31    58
41    58
43    58
1    59
8    59
14    59
15    59
18    59
20    59
21    59
37    59
43    59
1    60
8    60
9    60
18    60
20    60
21    60
31    60
34    60
40    60
41    60
1    61
2    61
3    61
4    61
5    61
8    61
9    61
10    61
11    61
12    61
13    61
14    61
15    61
16    61
17    61
20    61
21    61
22    61
23    61
24    61
25    61
27    61
29    61
31    61
32    61
34    61
35    61
36    61
39    61
40    61
41    61
43    61
44    61
53    61
60    62
1    63
8    63
9    63
18    63
20    63
21    63
40    63
43    63
44    63
46    63
53    63
1    64
4    64
6    64
8    64
12    64
14    64
18    64
20    64
21    64
29    64
30    64
40    64
1    65
3    65
8    65
9    65
13    65
14    65
15    65
20    65
21    65
24    65
27    65
36    65
40    65
44    65
1    66
3    66
8    66
9    66
13    66
14    66
15    66
20    66
21    66
24    66
27    66
36    66
40    66
44    66
1    67
3    67
8    67
9    67
13    67
14    67
15    67
20    67
21    67
24    67
27    67
36    67
40    67
44    67
1    68
6    68
8    68
9    68
13    68
21    68
27    68
31    68
33    68
35    68
38    68
40    68
44    68
53    69
63    69
64    69
1    70
3    70
4    70
6    70
8    70
9    70
11    70
12    70
13    70
14    70
15    70
16    70
17    70
18    70
20    70
21    70
25    70
26    70
31    70
34    70
35    70
36    70
38    70
39    70
40    70
41    70
42    70
43    70
44    70
1    71
8    71
12    71
14    71
17    71
20    71
29    71
31    71
34    71
40    71
45    71
60    71
53    72
54    72
60    72
63    72
64    72
74    72
83    72
1    73
7    73
8    73
12    73
15    73
18    73
20    73
21    73
36    73
37    73
40    73
43    73
53    73
63    73
1    74
3    74
8    74
12    74
13    74
14    74
15    74
18    74
20    74
21    74
25    74
30    74
31    74
32    74
37    74
40    74
41    74
42    74
43    74
44    74
1    75
63    75
1    76
2    76
3    76
4    76
6    76
7    76
8    76
9    76
12    76
14    76
15    76
18    76
20    76
21    76
27    76
28    76
29    76
31    76
32    76
33    76
36    76
38    76
40    76
41    76
43    76
44    76
1    77
2    77
3    77
4    77
6    77
7    77
8    77
9    77
12    77
14    77
15    77
18    77
20    77
21    77
27    77
28    77
29    77
31    77
32    77
33    77
36    77
38    77
40    77
41    77
43    77
44    77
53    78
59    78
60    78
63    78
64    78
80    78
86    78
60    79
1    80
3    80
8    80
15    80
20    80
21    80
1    81
2    81
4    81
6    81
8    81
9    81
11    81
12    81
14    81
18    81
20    81
21    81
22    81
24    81
31    81
36    81
1    82
2    82
4    82
6    82
8    82
9    82
11    82
12    82
14    82
18    82
20    82
21    82
22    82
24    82
31    82
36    82
1    83
2    83
3    83
8    83
11    83
12    83
14    83
15    83
16    83
17    83
19    83
20    83
21    83
24    83
30    83
31    83
32    83
36    83
37    83
40    83
41    83
43    83
44    83
1    84
3    84
8    84
15    84
20    84
21    84
1    85
4    85
8    85
17    85
20    85
21    85
1    86
2    86
8    86
9    86
12    86
13    86
14    86
17    86
18    86
20    86
21    86
31    86
44    86
60    87
63    87
1    88
2    88
6    88
8    88
12    88
14    88
18    88
20    88
21    88
25    88
36    88
40    88
41    88
42    88
43    88
46    89
53    89
60    89
73    89
1    90
6    90
15    90
21    90
45    90
1    91
2    91
3    91
4    91
5    91
8    91
10    91
12    91
14    91
15    91
17    91
20    91
21    91
25    91
31    91
36    91
40    91
43    91
44    91
60    91
1    92
3    92
6    92
12    92
42    92
46    93
73    93
52    94
53    94
60    94
63    94
67    94
46    95
50    95
53    95
58    95
59    95
60    95
64    95
66    95
72    95
73    95
76    95
78    95
86    95
93    95
94    95
46    96
49    96
50    96
51    96
53    96
58    96
59    96
60    96
63    96
64    96
70    96
72    96
73    96
78    96
86    96
89    96
91    96
94    96
