# Supplementary material for: The origin of motif families in food webs
Source: Sci Rep. 2017 Nov 23;7:16197. doi: 10.1038/s41598-017-15496-1 (PMC5700930; doi:10.1038/s41598-017-15496-1)
Supplement: Supplementary file 35 — Supplementary Dataset 34 [file 41598_2017_15496_MOESM35_ESM.txt]

3    1
5    2
1    15
2    15
3    15
5    15
6    15
1    16
2    16
3    16
5    16
1    17
2    17
3    17
5    17
1    18
2    18
3    18
5    18
8    19
9    19
10    19
11    19
12    19
13    19
14    19
1    20
2    20
3    20
4    20
5    20
6    20
7    20
18    20
19    20
1    21
2    21
3    21
4    21
5    21
6    21
7    21
16    21
17    21
18    21
19    21
20    21
1    22
2    22
15    22
16    22
17    22
18    22
19    22
20    22
21    22
15    23
16    23
17    23
18    23
19    23
20    23
21    23
22    23
24    23
25    23
26    23
27    23
28    23
29    23
30    23
31    23
32    23
34    23
37    23
38    23
42    23
61    23
62    23
4    24
5    24
6    24
15    24
16    24
17    24
18    24
19    24
20    24
21    24
22    24
23    24
26    24
27    24
29    24
30    24
32    24
37    24
48    24
49    24
61    24
19    25
15    26
16    26
17    26
18    26
19    26
20    26
21    26
22    26
23    26
25    26
27    26
28    26
29    26
30    26
31    26
32    26
34    26
37    26
38    26
42    26
47    26
48    26
49    26
61    26
15    27
16    27
17    27
18    27
19    27
20    27
21    27
26    27
31    27
32    27
15    28
16    28
17    28
18    28
19    28
20    28
21    28
15    29
16    29
17    29
18    29
19    29
15    30
16    30
17    30
18    30
19    30
18    31
1    32
2    32
3    32
5    32
15    33
17    33
18    33
20    33
21    33
24    33
25    33
26    33
27    33
28    33
29    33
30    33
4    34
6    34
8    34
10    34
19    34
15    36
16    36
17    36
18    36
19    36
20    36
21    36
22    36
23    36
24    36
25    36
26    36
27    36
28    36
29    36
30    36
48    36
49    36
61    36
62    36
8    37
10    37
19    37
15    38
16    38
17    38
18    38
19    38
20    38
21    38
25    38
26    38
27    38
29    38
30    38
45    38
47    38
48    38
49    38
51    38
61    38
62    38
15    39
16    39
17    39
18    39
19    39
20    39
21    39
22    39
23    39
25    39
26    39
27    39
29    39
30    39
48    39
49    39
61    39
15    40
16    40
17    40
18    40
19    40
20    40
21    40
24    40
25    40
26    40
27    40
29    40
30    40
45    40
47    40
48    40
49    40
51    40
61    40
62    40
15    41
16    41
17    41
18    41
19    41
20    41
21    41
22    41
23    41
24    41
25    41
26    41
27    41
29    41
30    41
48    41
49    41
61    41
62    41
15    42
16    42
17    42
18    42
19    42
20    42
21    42
25    42
26    42
27    42
29    42
30    42
31    42
32    42
15    43
16    43
17    43
18    43
19    43
20    43
21    43
25    43
29    43
30    43
31    43
32    43
15    44
16    44
17    44
18    44
19    44
20    44
21    44
22    44
23    44
24    44
25    44
26    44
27    44
28    44
29    44
30    44
48    44
49    44
61    44
62    44
19    45
8    46
10    46
19    46
8    47
10    47
19    47
8    48
10    48
19    48
19    49
48    49
61    49
8    50
10    50
19    50
19    51
61    51
19    52
8    53
10    53
19    53
23    53
24    53
26    53
62    53
63    53
64    53
8    54
10    54
19    54
34    54
37    54
38    54
39    54
40    54
42    54
43    54
48    54
49    54
51    54
56    54
60    54
61    54
62    54
8    55
10    55
15    55
16    55
17    55
18    55
19    55
20    55
21    55
22    55
23    55
24    55
26    55
28    55
29    55
15    56
16    56
17    56
18    56
19    56
20    56
21    56
22    56
23    56
24    56
26    56
61    56
62    56
15    57
16    57
17    57
18    57
19    57
20    57
21    57
22    57
29    57
30    57
55    58
61    58
62    58
63    58
64    58
65    58
37    59
48    59
49    59
60    59
61    59
62    59
63    59
8    60
9    60
10    60
11    60
8    61
10    61
19    61
48    61
49    61
8    62
10    62
8    63
10    63
8    64
10    64
19    64
34    64
37    64
42    64
8    65
10    65
19    65
34    65
37    65
42    65
