# Supplementary material for: The origin of motif families in food webs
Source: Sci Rep. 2017 Nov 23;7:16197. doi: 10.1038/s41598-017-15496-1 (PMC5700930; doi:10.1038/s41598-017-15496-1)
Supplement: Supplementary file 36 — Supplementary Dataset 35 [file 41598_2017_15496_MOESM36_ESM.txt]

2    3
2    4
3    4
3    5
4    5
2    6
3    6
4    6
8    6
9    6
10    6
3    7
4    7
8    7
9    7
10    7
12    7
13    7
14    7
15    7
16    7
34    7
35    7
36    7
37    7
38    7
2    8
3    8
4    8
9    8
10    8
11    8
12    8
14    8
2    9
3    9
4    9
12    9
14    9
2    10
3    10
4    10
2    11
3    11
4    11
12    11
2    12
3    12
4    12
8    12
9    12
10    12
11    12
13    12
14    12
1    13
2    13
1    14
2    14
1    15
2    15
1    16
2    16
2    17
2    18
1    19
2    19
1    20
2    20
3    20
4    20
1    21
2    21
1    22
13    22
15    22
16    22
19    22
26    22
30    22
31    22
32    22
1    23
13    23
15    23
16    23
19    23
30    23
31    23
32    23
8    24
9    24
10    24
13    24
14    24
15    24
16    24
1    25
2    25
1    26
1    27
30    27
31    27
1    28
1    29
1    30
2    30
1    31
2    31
1    32
2    32
30    32
31    32
1    33
30    33
31    33
32    33
3    34
4    34
8    34
9    34
10    34
12    34
13    34
14    34
15    34
17    34
26    34
3    35
4    35
5    35
6    35
8    35
9    35
10    35
11    35
12    35
13    35
14    35
15    35
17    35
26    35
34    35
3    36
4    36
5    36
6    36
8    36
9    36
10    36
11    36
12    36
13    36
14    36
15    36
16    36
17    36
18    36
26    36
34    36
3    37
4    37
5    37
6    37
8    37
9    37
10    37
11    37
12    37
13    37
14    37
15    37
16    37
17    37
18    37
26    37
34    37
3    38
4    38
5    38
8    38
9    38
10    38
12    38
13    38
14    38
15    38
17    38
18    38
19    38
26    38
3    39
4    39
6    39
8    39
9    39
10    39
11    39
12    39
13    39
14    39
16    39
18    39
26    39
34    39
35    39
36    39
37    39
38    39
3    40
4    40
6    40
8    40
9    40
10    40
11    40
12    40
13    40
14    40
16    40
18    40
26    40
34    40
35    40
36    40
37    40
38    40
39    40
5    41
6    41
7    41
8    41
9    41
10    41
11    41
12    41
13    41
14    41
15    41
16    41
17    41
18    41
20    41
22    41
23    41
24    41
25    41
26    41
30    41
31    41
34    41
35    41
36    41
37    41
38    41
39    41
40    41
42    41
43    41
44    41
45    41
49    41
57    41
58    41
5    42
6    42
8    42
9    42
10    42
11    42
12    42
13    42
14    42
15    42
16    42
17    42
18    42
22    42
23    42
24    42
25    42
26    42
27    42
31    42
34    42
35    42
36    42
37    42
38    42
39    42
40    42
49    42
59    42
64    42
5    43
6    43
7    43
8    43
9    43
10    43
11    43
12    43
13    43
14    43
15    43
16    43
18    43
19    43
22    43
23    43
24    43
25    43
26    43
30    43
31    43
34    43
35    43
36    43
37    43
38    43
39    43
40    43
42    43
49    43
63    43
64    43
5    44
6    44
7    44
8    44
9    44
10    44
11    44
12    44
13    44
14    44
15    44
16    44
18    44
19    44
22    44
23    44
24    44
25    44
26    44
27    44
28    44
31    44
34    44
35    44
36    44
37    44
38    44
39    44
40    44
42    44
43    44
49    44
56    44
57    44
5    45
6    45
7    45
8    45
9    45
10    45
11    45
12    45
13    45
14    45
15    45
16    45
18    45
19    45
22    45
23    45
24    45
25    45
26    45
28    45
29    45
30    45
31    45
33    45
34    45
35    45
37    45
38    45
39    45
40    45
42    45
43    45
44    45
49    45
55    45
57    45
67    45
5    46
6    46
7    46
8    46
9    46
10    46
11    46
12    46
13    46
14    46
15    46
16    46
18    46
19    46
20    46
21    46
22    46
23    46
24    46
25    46
26    46
27    46
28    46
29    46
30    46
31    46
33    46
34    46
35    46
36    46
37    46
38    46
39    46
40    46
41    46
42    46
43    46
44    46
45    46
49    46
53    46
54    46
55    46
56    46
57    46
58    46
59    46
60    46
61    46
62    46
63    46
64    46
65    46
66    46
5    47
7    47
8    47
9    47
10    47
11    47
12    47
13    47
14    47
15    47
16    47
17    47
18    47
19    47
20    47
21    47
22    47
23    47
24    47
25    47
26    47
27    47
28    47
29    47
30    47
31    47
33    47
34    47
35    47
38    47
40    47
41    47
42    47
43    47
44    47
45    47
46    47
49    47
55    47
6    48
8    48
9    48
10    48
11    48
12    48
13    48
14    48
15    48
16    48
18    48
22    48
23    48
24    48
25    48
26    48
27    48
28    48
31    48
34    48
35    48
36    48
42    48
43    48
44    48
45    48
46    48
47    48
49    48
53    48
54    48
55    48
56    48
57    48
59    48
60    48
61    48
62    48
63    48
64    48
65    48
66    48
8    49
9    49
10    49
11    49
12    49
13    49
14    49
15    49
16    49
17    49
18    49
19    49
22    49
23    49
24    49
25    49
26    49
27    49
28    49
30    49
31    49
34    49
35    49
39    49
48    49
5    50
6    50
8    50
9    50
10    50
11    50
12    50
13    50
14    50
15    50
16    50
17    50
18    50
19    50
22    50
23    50
24    50
25    50
26    50
27    50
28    50
29    50
30    50
31    50
33    50
34    50
35    50
37    50
38    50
39    50
40    50
41    50
42    50
43    50
44    50
45    50
46    50
47    50
48    50
49    50
51    50
52    50
53    50
54    50
55    50
58    50
59    50
60    50
61    50
62    50
63    50
64    50
65    50
66    50
5    51
6    51
7    51
8    51
9    51
10    51
11    51
12    51
13    51
14    51
15    51
16    51
17    51
18    51
19    51
22    51
23    51
24    51
25    51
26    51
27    51
28    51
29    51
30    51
31    51
33    51
34    51
35    51
37    51
38    51
39    51
40    51
41    51
42    51
43    51
44    51
45    51
46    51
47    51
48    51
49    51
52    51
53    51
54    51
58    51
59    51
60    51
61    51
62    51
63    51
64    51
65    51
66    51
5    52
6    52
8    52
9    52
10    52
11    52
12    52
13    52
14    52
15    52
16    52
17    52
18    52
19    52
22    52
23    52
24    52
25    52
26    52
27    52
28    52
29    52
30    52
31    52
33    52
34    52
35    52
38    52
39    52
40    52
41    52
42    52
43    52
44    52
45    52
46    52
47    52
49    52
53    52
55    52
58    52
59    52
60    52
61    52
62    52
63    52
64    52
65    52
66    52
8    53
9    53
10    53
11    53
12    53
13    53
14    53
15    53
16    53
18    53
22    53
24    53
26    53
27    53
28    53
29    53
30    53
31    53
33    53
34    53
40    53
42    53
43    53
44    53
45    53
49    53
8    54
9    54
11    54
12    54
13    54
14    54
15    54
16    54
22    54
25    54
26    54
28    54
30    54
31    54
43    54
44    54
45    54
8    55
9    55
10    55
11    55
12    55
13    55
14    55
16    55
22    55
24    55
25    55
26    55
27    55
28    55
30    55
31    55
33    55
43    55
9    56
11    56
12    56
13    56
14    56
15    56
16    56
18    56
20    56
22    56
24    56
26    56
27    56
33    56
9    57
10    57
11    57
12    57
13    57
14    57
15    57
16    57
18    57
22    57
26    57
31    57
8    58
9    58
10    58
11    58
12    58
13    58
14    58
15    58
16    58
18    58
22    58
24    58
26    58
31    58
34    58
42    58
43    58
44    58
45    58
49    58
64    58
8    59
9    59
10    59
11    59
12    59
13    59
14    59
15    59
16    59
18    59
21    59
22    59
24    59
25    59
26    59
28    59
29    59
30    59
31    59
33    59
34    59
39    59
6    60
8    60
9    60
10    60
11    60
12    60
13    60
14    60
15    60
16    60
18    60
19    60
21    60
22    60
24    60
25    60
26    60
33    60
34    60
39    60
40    60
42    60
43    60
44    60
45    60
54    60
57    60
63    60
5    61
8    61
9    61
10    61
11    61
12    61
13    61
14    61
15    61
16    61
19    61
21    61
22    61
24    61
25    61
26    61
31    61
34    61
39    61
40    61
42    61
43    61
44    61
45    61
53    61
54    61
57    61
63    61
8    62
9    62
10    62
11    62
12    62
13    62
14    62
15    62
16    62
18    62
21    62
22    62
24    62
25    62
26    62
29    62
34    62
39    62
40    62
63    62
8    63
9    63
10    63
11    63
12    63
13    63
14    63
15    63
16    63
18    63
19    63
21    63
22    63
24    63
25    63
26    63
34    63
39    63
40    63
42    63
5    64
8    64
9    64
10    64
11    64
12    64
13    64
14    64
15    64
16    64
18    64
19    64
21    64
22    64
24    64
25    64
26    64
27    64
28    64
29    64
31    64
33    64
34    64
39    64
40    64
61    64
62    64
8    65
9    65
10    65
11    65
12    65
13    65
14    65
15    65
16    65
18    65
21    65
22    65
24    65
25    65
26    65
27    65
28    65
30    65
31    65
33    65
34    65
39    65
40    65
42    65
43    65
44    65
45    65
53    65
8    66
9    66
10    66
11    66
12    66
13    66
14    66
15    66
16    66
22    66
24    66
25    66
26    66
30    66
31    66
34    66
39    66
40    66
42    66
43    66
44    66
45    66
53    66
54    66
5    67
7    67
8    67
9    67
10    67
11    67
12    67
13    67
14    67
16    67
17    67
19    67
21    67
22    67
23    67
24    67
25    67
26    67
27    67
28    67
29    67
30    67
31    67
35    67
37    67
38    67
39    67
40    67
42    67
43    67
44    67
45    67
48    67
49    67
50    67
51    67
52    67
56    67
57    67
60    67
61    67
64    67
71    67
5    68
7    68
8    68
9    68
10    68
11    68
12    68
13    68
14    68
15    68
16    68
18    68
19    68
21    68
22    68
24    68
26    68
29    68
30    68
31    68
34    68
35    68
36    68
37    68
38    68
39    68
40    68
41    68
42    68
43    68
44    68
45    68
46    68
47    68
49    68
50    68
51    68
52    68
53    68
54    68
55    68
57    68
59    68
60    68
61    68
62    68
63    68
64    68
65    68
66    68
67    68
71    68
6    69
8    69
9    69
10    69
11    69
12    69
13    69
14    69
15    69
16    69
20    69
21    69
22    69
23    69
24    69
26    69
27    69
28    69
29    69
30    69
31    69
33    69
34    69
35    69
36    69
37    69
38    69
39    69
40    69
41    69
42    69
43    69
44    69
45    69
46    69
47    69
48    69
49    69
50    69
53    69
54    69
55    69
57    69
58    69
59    69
60    69
61    69
62    69
63    69
64    69
65    69
66    69
67    69
68    69
70    69
7    70
8    70
9    70
10    70
11    70
12    70
13    70
14    70
15    70
16    70
19    70
26    70
34    70
35    70
36    70
37    70
38    70
39    70
40    70
41    70
42    70
43    70
44    70
45    70
46    70
47    70
53    70
57    70
60    70
7    71
8    71
9    71
10    71
11    71
12    71
13    71
14    71
15    71
16    71
20    71
22    71
26    71
30    71
31    71
34    71
35    71
36    71
37    71
38    71
40    71
41    71
42    71
43    71
44    71
45    71
46    71
47    71
50    71
53    71
57    71
59    71
60    71
61    71
62    71
63    71
64    71
65    71
67    71
68    71
70    71
3    72
4    72
5    72
6    72
7    72
8    72
9    72
10    72
11    72
12    72
13    72
14    72
15    72
16    72
34    72
39    72
8    73
9    73
10    73
11    73
12    73
34    73
35    73
36    73
37    73
38    73
40    73
42    73
43    73
44    73
45    73
46    73
47    73
34    74
35    74
36    74
37    74
39    74
42    74
43    74
44    74
45    74
46    74
47    74
5    75
8    75
34    75
35    75
36    75
37    75
38    75
39    75
40    75
42    75
43    75
44    75
45    75
67    75
68    75
34    76
35    76
36    76
37    76
38    76
39    76
40    76
41    76
42    76
43    76
44    76
45    76
46    76
47    76
49    76
50    76
57    76
58    76
59    76
60    76
61    76
62    76
63    76
64    76
65    76
66    76
67    76
68    76
69    76
70    76
71    76
74    76
75    76
34    77
35    77
36    77
37    77
38    77
40    77
42    77
43    77
44    77
45    77
34    78
35    78
36    78
37    78
38    78
39    78
42    78
43    78
44    78
45    78
30    79
31    79
35    79
36    79
37    79
38    79
39    79
40    79
41    79
46    79
47    79
59    79
60    79
61    79
62    79
63    79
64    79
65    79
66    79
67    79
68    79
69    79
70    79
71    79
74    79
75    79
76    79
77    79
