# Supplementary material for: The origin of motif families in food webs
Source: Sci Rep. 2017 Nov 23;7:16197. doi: 10.1038/s41598-017-15496-1 (PMC5700930; doi:10.1038/s41598-017-15496-1)
Supplement: Supplementary file 37 — Supplementary Dataset 36 [file 41598_2017_15496_MOESM37_ESM.txt]

1    29
2    29
12    29
14    29
22    29
23    29
27    29
1    30
2    30
14    30
21    30
23    30
27    30
29    30
1    31
2    31
1    32
2    32
52    32
53    32
54    32
1    33
1    34
2    34
53    34
1    35
5    35
6    35
7    35
8    35
10    35
12    35
17    35
18    35
19    35
22    35
23    35
25    35
26    35
29    35
1    36
2    36
8    36
1    37
1    38
2    38
7    38
19    38
22    38
1    39
2    39
1    40
4    40
27    40
1    41
2    41
4    41
1    42
2    42
5    42
8    42
23    42
26    42
1    43
1    44
1    45
2    45
18    45
1    46
60    46
1    47
2    47
15    47
28    47
54    47
1    48
53    48
55    48
56    48
60    48
1    49
2    49
1    50
2    50
4    50
11    50
19    50
1    51
52    51
53    51
1    52
2    52
1    53
2    53
1    54
2    54
22    54
1    55
2    55
1    56
2    56
1    57
2    57
8    57
1    58
2    58
8    58
23    58
1    59
8    59
29    59
1    60
3    61
35    61
41    61
53    61
55    61
56    61
1    62
2    62
4    62
6    62
8    62
9    62
13    62
16    62
18    62
19    62
20    62
21    62
24    62
25    62
1    63
2    63
1    64
2    64
35    65
52    65
53    65
55    65
56    65
1    66
2    66
7    66
18    66
22    66
1    67
1    68
2    68
1    69
1    70
2    70
35    71
51    71
