# Supplementary material for: The origin of motif families in food webs
Source: Sci Rep. 2017 Nov 23;7:16197. doi: 10.1038/s41598-017-15496-1 (PMC5700930; doi:10.1038/s41598-017-15496-1)
Supplement: Supplementary file 38 — Supplementary Dataset 37 [file 41598_2017_15496_MOESM38_ESM.txt]

41    32
50    32
2    33
3    33
25    33
26    33
27    33
29    33
30    33
1    34
41    34
1    35
2    35
3    35
5    35
7    35
9    35
12    35
14    35
15    35
16    35
17    35
18    35
20    35
24    35
25    35
30    35
33    35
2    36
3    36
5    36
7    36
14    36
17    36
21    36
25    36
2    37
9    37
11    37
12    37
17    37
21    37
23    37
30    37
2    38
3    38
17    38
2    39
3    39
9    39
17    39
18    39
31    39
3    40
2    41
3    41
5    41
8    41
9    41
11    41
14    41
17    41
19    41
21    41
24    41
27    41
31    41
3    42
17    42
2    43
3    43
2    44
3    44
14    44
21    44
22    44
3    45
13    45
14    45
17    45
21    45
1    46
41    46
3    48
3    49
17    49
21    49
2    50
3    50
17    50
21    50
27    50
3    51
5    51
17    51
19    51
21    51
30    51
39    52
41    52
42    52
3    53
9    53
14    53
17    53
21    53
2    54
3    54
17    54
20    54
21    54
28    54
2    55
3    55
2    56
3    56
5    56
8    56
9    56
11    56
14    56
17    56
19    56
21    56
24    56
27    56
31    56
2    57
3    57
21    57
2    58
3    58
2    59
3    59
24    59
26    59
1    60
39    60
44    60
50    60
52    60
2    61
3    61
17    61
21    61
2    63
3    63
8    63
14    63
17    63
63    64
2    65
3    65
9    65
17    65
21    65
23    65
27    65
2    66
3    66
5    66
6    66
15    66
17    66
21    66
22    66
25    66
39    66
1    67
2    67
41    67
1    68
34    68
38    68
41    68
44    68
47    68
52    68
54    68
56    68
57    68
60    68
66    68
67    68
38    69
41    69
54    69
