# Supplementary material for: The origin of motif families in food webs
Source: Sci Rep. 2017 Nov 23;7:16197. doi: 10.1038/s41598-017-15496-1 (PMC5700930; doi:10.1038/s41598-017-15496-1)
Supplement: Supplementary file 39 — Supplementary Dataset 38 [file 41598_2017_15496_MOESM39_ESM.txt]

5    1
7    1
8    1
9    1
10    1
13    1
14    1
16    1
21    1
33    1
34    1
16    2
24    2
32    2
33    2
37    2
38    2
39    2
13    3
14    3
16    3
18    3
21    3
23    3
24    3
25    3
26    3
27    3
32    3
33    3
34    3
37    3
39    3
16    4
18    4
19    4
21    4
24    4
25    4
26    4
27    4
29    4
37    4
18    5
21    5
25    5
29    5
37    5
16    6
18    6
19    6
21    6
23    6
24    6
25    6
26    6
27    6
29    6
37    6
17    7
22    7
23    7
28    7
35    7
37    7
16    8
19    8
26    8
30    8
37    8
19    9
21    9
23    9
24    9
27    9
29    9
38    9
18    10
19    10
20    10
24    10
25    10
26    10
27    10
38    10
13    11
14    11
13    12
14    13
15    13
16    13
17    13
18    13
19    13
20    13
21    13
22    13
23    13
24    13
25    13
26    13
27    13
28    13
30    13
31    13
32    13
33    13
34    13
35    13
15    14
16    14
17    14
18    14
19    14
20    14
21    14
22    14
23    14
24    14
25    14
26    14
27    14
28    14
30    14
32    14
33    14
35    14
36    15
42    15
15    16
17    16
19    16
22    16
23    16
28    16
35    16
39    16
42    16
40    17
42    17
19    18
20    18
24    18
25    18
26    18
27    18
39    18
39    19
15    20
36    20
38    20
39    20
15    21
17    21
22    21
28    21
35    21
36    21
38    21
39    21
40    21
42    21
15    22
40    22
41    22
42    22
15    23
36    23
37    23
38    23
19    24
26    24
38    24
39    24
38    25
39    26
37    27
38    27
15    28
39    28
42    28
18    29
19    29
20    29
24    29
25    29
26    29
27    29
15    30
23    30
42    31
39    32
42    32
15    33
17    33
22    33
23    33
28    33
30    33
35    33
41    34
42    34
42    35
37    36
39    36
