# Supplementary material for: The origin of motif families in food webs
Source: Sci Rep. 2017 Nov 23;7:16197. doi: 10.1038/s41598-017-15496-1 (PMC5700930; doi:10.1038/s41598-017-15496-1)
Supplement: Supplementary file 40 — Supplementary Dataset 39 [file 41598_2017_15496_MOESM40_ESM.txt]

2    33
3    33
10    33
17    33
1    34
2    34
3    34
4    34
5    34
7    34
11    34
13    34
17    34
19    34
26    34
31    34
44    34
45    34
2    35
4    35
5    35
8    35
10    35
11    35
17    35
20    35
25    35
26    35
28    35
31    35
53    35
76    35
2    36
3    36
4    36
5    36
14    36
17    36
44    36
45    36
2    37
17    37
22    37
3    38
17    38
18    38
1    39
44    39
45    39
54    39
55    39
2    40
3    40
10    40
14    40
17    40
23    40
24    40
25    40
31    40
2    41
3    41
4    41
5    41
10    41
12    41
14    41
17    41
21    41
25    41
29    41
30    41
2    42
3    42
16    42
17    43
22    43
3    44
10    44
17    44
2    45
3    45
4    45
5    45
7    45
14    45
17    45
25    45
32    45
3    46
11    46
14    46
17    46
3    47
5    47
10    47
17    47
3    48
15    48
2    49
3    49
4    49
6    49
11    49
14    49
17    49
18    49
19    49
44    50
45    50
73    50
41    51
44    51
45    51
46    51
54    51
59    51
76    51
41    52
44    52
45    52
3    53
4    53
14    53
17    53
22    53
2    54
4    54
5    54
13    54
14    54
17    54
21    54
22    54
25    54
31    54
2    55
3    55
4    55
5    55
11    55
13    55
14    55
17    55
2    56
3    56
4    56
5    56
11    56
14    56
17    56
22    56
3    57
45    57
3    58
4    58
14    58
17    58
2    59
3    59
4    59
5    59
6    59
7    59
8    59
10    59
13    59
14    59
17    59
18    59
27    59
3    60
10    60
12    60
17    60
2    61
3    61
4    61
13    61
14    61
17    61
17    62
22    62
2    63
3    63
4    63
5    63
6    63
7    63
8    63
10    63
13    63
14    63
17    63
18    63
27    63
2    64
4    64
5    64
17    64
26    64
1    65
44    65
45    65
54    65
55    65
66    65
76    65
2    66
3    66
4    66
5    66
12    66
17    66
21    66
2    67
3    67
6    67
17    67
2    68
3    68
5    68
10    68
14    68
17    68
31    68
44    69
3    70
4    70
5    70
17    70
2    71
3    71
5    71
14    71
17    71
3    72
44    72
4    73
5    73
9    73
14    73
17    73
3    74
4    75
17    75
2    76
3    76
10    76
17    76
2    77
3    77
1    78
34    78
35    78
39    78
45    78
47    78
50    78
51    78
52    78
57    78
59    78
65    78
69    78
73    78
76    78
77    78
