# Supplementary material for: The origin of motif families in food webs
Source: Sci Rep. 2017 Nov 23;7:16197. doi: 10.1038/s41598-017-15496-1 (PMC5700930; doi:10.1038/s41598-017-15496-1)
Supplement: Supplementary file 41 — Supplementary Dataset 40 [file 41598_2017_15496_MOESM41_ESM.txt]

1    16
1    17
1    18
1    19
1    20
1    21
1    23
1    27
1    30
1    31
1    37
1    67
1    69
1    71
2    16
2    17
2    18
2    19
2    20
2    21
2    23
2    27
2    30
2    31
2    32
2    35
2    37
2    38
2    39
2    40
2    45
2    48
2    71
2    84
2    89
2    91
3    18
3    19
3    20
3    23
3    30
3    71
3    84
3    89
3    91
4    16
4    17
4    18
4    19
4    20
4    21
4    23
4    27
4    28
4    31
4    37
5    17
5    18
5    19
5    20
5    23
5    27
5    28
5    31
5    37
5    45
5    67
5    69
5    71
6    17
6    18
6    19
6    20
6    22
6    23
6    27
6    31
6    37
6    67
6    69
6    71
7    17
7    18
7    19
7    20
7    23
7    27
7    30
7    31
7    37
7    67
7    69
7    71
8    24
8    25
8    26
8    30
8    32
8    35
8    36
8    38
8    39
8    40
8    41
8    43
8    45
8    48
8    71
8    100
9    41
9    42
9    44
9    45
9    49
9    65
9    84
9    100
9    109
9    110
9    119
9    122
10    41
10    42
10    44
10    45
10    49
10    65
10    84
10    100
10    109
10    110
10    122
11    41
11    42
11    44
11    45
11    49
11    65
11    84
11    100
11    109
11    110
11    122
13    71
13    84
13    89
13    91
13    100
14    30
14    33
14    41
14    42
14    43
14    44
14    45
14    46
14    49
14    65
14    71
14    83
14    84
14    89
14    91
14    100
14    109
14    110
14    119
14    122
15    16
15    17
15    18
15    19
15    20
15    21
15    23
15    27
15    31
16    17
16    18
16    19
16    20
16    21
16    23
16    27
16    31
16    37
17    18
17    19
17    20
17    23
17    27
17    31
17    37
18    22
18    28
18    29
18    30
18    45
18    57
18    58
18    59
18    65
18    67
18    68
18    69
18    72
18    73
18    74
18    75
18    77
18    78
18    81
18    82
18    85
18    86
18    94
18    95
18    96
18    99
19    22
19    28
19    29
19    30
19    45
19    57
19    58
19    59
19    65
19    67
19    68
19    69
19    72
19    73
19    74
19    75
19    77
19    78
19    81
19    82
19    85
19    86
19    94
19    95
19    96
19    99
20    22
20    28
20    29
20    30
20    45
20    57
20    58
20    59
20    65
20    67
20    68
20    69
20    72
20    73
20    74
20    75
20    77
20    78
20    81
20    82
20    85
20    86
20    94
20    95
20    96
20    99
21    22
21    28
21    29
21    30
21    45
21    57
21    58
21    59
21    65
21    67
21    68
21    69
21    72
21    73
21    74
21    75
21    77
21    78
21    81
21    82
21    85
21    86
21    94
21    95
21    96
21    99
22    29
22    57
22    58
22    59
22    65
22    67
22    68
22    69
22    70
22    72
22    96
23    22
23    28
23    29
23    30
23    37
23    45
23    57
23    58
23    59
23    65
23    67
23    68
23    69
23    72
23    73
23    74
23    75
23    96
24    25
24    26
24    32
24    35
24    36
24    37
24    38
24    39
24    40
24    91
25    26
25    32
25    35
25    36
25    37
25    38
25    39
25    40
25    91
26    30
26    32
26    36
26    38
26    44
26    45
26    47
26    48
26    58
26    82
26    85
26    89
26    91
26    96
26    100
27    30
27    57
27    81
27    83
27    84
27    89
27    97
27    100
27    118
27    120
27    122
28    88
28    89
28    97
29    30
29    81
29    84
29    88
29    97
29    118
29    120
30    36
30    47
30    61
30    89
30    97
30    98
30    100
30    102
30    118
30    120
30    122
31    30
31    34
31    36
31    44
31    49
31    50
31    51
31    52
31    53
31    54
31    56
31    57
31    58
31    61
31    67
31    68
31    69
31    78
31    81
31    82
31    83
31    84
31    85
31    87
31    89
31    97
31    98
31    100
31    102
31    105
31    106
31    107
31    108
31    109
31    110
31    111
31    113
31    114
31    115
31    118
31    120
31    121
31    122
32    30
32    34
32    44
32    47
32    52
32    53
32    54
32    56
32    57
32    58
32    61
32    67
32    68
32    69
32    74
32    78
32    81
32    82
32    83
32    84
32    87
32    97
32    98
32    100
32    105
32    106
32    107
32    108
32    109
32    110
32    111
32    113
32    114
32    115
32    118
32    120
32    122
33    52
33    53
33    54
33    56
33    57
33    58
33    61
33    68
33    81
33    82
33    83
33    84
33    87
33    97
33    98
33    100
33    107
33    109
33    110
33    113
33    114
33    115
33    118
34    52
34    53
34    54
34    56
34    57
34    58
34    61
34    78
34    81
34    82
34    83
34    84
34    87
34    97
34    98
34    100
34    109
34    110
34    113
34    114
34    115
34    118
35    36
35    44
35    49
35    54
35    56
35    61
35    62
35    68
35    78
35    81
35    82
35    83
35    84
35    85
35    89
35    94
35    95
35    96
35    97
35    98
35    100
35    105
35    106
35    107
35    108
35    109
35    110
35    111
35    113
35    114
35    115
35    118
35    120
35    122
36    44
36    49
36    54
36    56
36    61
36    62
36    68
36    78
36    81
36    82
36    83
36    84
36    85
36    89
36    94
36    95
36    96
36    97
36    98
36    100
36    102
36    105
36    106
36    107
36    108
36    109
36    110
36    111
36    113
36    114
36    115
36    118
36    120
36    122
37    36
37    49
37    54
37    56
37    61
37    62
37    68
37    69
37    78
37    81
37    82
37    83
37    84
37    85
37    89
37    94
37    95
37    96
37    97
37    98
37    100
37    102
37    105
37    106
37    107
37    108
37    109
37    110
37    111
37    113
37    114
37    115
37    118
37    120
37    122
38    36
38    45
38    47
38    54
38    56
38    57
38    58
38    61
38    67
38    68
38    69
38    78
38    81
38    82
38    84
38    85
38    88
38    89
38    91
38    96
38    98
38    100
38    105
38    106
38    107
38    108
38    113
38    114
38    115
38    122
39    29
39    30
39    36
39    45
39    47
39    49
39    54
39    56
39    57
39    58
39    61
39    67
39    68
39    69
39    70
39    73
39    74
39    75
39    78
39    81
39    82
39    83
39    84
39    85
39    87
39    88
39    91
39    93
39    94
39    95
39    96
39    98
39    100
40    29
40    30
40    36
40    44
40    47
40    49
40    52
40    57
40    58
40    59
40    62
40    66
40    67
40    68
40    69
40    70
40    72
40    73
40    74
40    75
40    81
40    82
40    83
40    84
40    85
40    86
40    87
40    88
40    91
40    93
40    94
40    95
40    96
40    98
40    100
40    122
41    29
41    30
41    36
41    44
41    47
41    49
41    57
41    58
41    59
41    62
41    66
41    67
41    68
41    69
41    70
41    72
41    73
41    74
41    75
41    81
41    82
41    83
41    84
41    85
41    86
41    87
41    88
41    91
41    93
41    94
41    95
41    96
41    98
41    100
41    122
42    29
42    30
42    36
42    47
42    56
42    57
42    58
42    59
42    67
42    69
42    70
42    72
42    73
42    74
42    75
42    78
42    79
42    81
42    82
42    83
42    84
42    85
42    87
42    88
42    91
42    93
42    96
42    100
42    122
43    29
43    44
43    50
43    51
43    56
43    57
43    58
43    59
43    60
43    61
43    62
43    63
43    64
43    66
43    67
43    68
43    69
43    70
43    72
43    73
43    74
43    75
43    76
43    77
43    78
43    79
43    80
43    81
43    82
43    83
43    84
43    85
43    86
43    87
43    88
43    93
43    96
43    98
43    99
43    100
43    101
43    102
43    103
43    104
43    105
43    106
43    107
43    108
43    109
43    110
43    111
43    113
43    114
43    115
43    116
43    117
43    118
43    120
43    121
43    122
44    29
44    50
44    51
44    53
44    54
44    56
44    57
44    58
44    59
44    60
44    61
44    62
44    63
44    64
44    67
44    68
44    69
44    70
44    72
44    73
44    74
44    75
44    76
44    77
44    78
44    79
44    80
44    81
44    82
44    83
44    84
44    85
44    86
44    87
44    88
44    93
44    96
44    98
44    99
44    100
44    101
44    102
44    103
44    104
44    105
44    106
44    107
44    108
44    109
44    110
44    111
44    113
44    114
44    115
44    116
44    117
44    118
44    120
44    121
44    122
45    53
45    54
45    56
45    57
45    58
45    59
45    60
45    61
45    62
45    63
45    64
45    68
45    70
45    72
45    73
45    74
45    75
45    76
45    77
45    78
45    79
45    80
45    81
45    82
45    83
45    84
45    85
45    86
45    87
45    88
45    93
45    96
45    99
45    100
45    101
45    102
45    103
45    104
45    105
45    106
45    107
45    108
45    109
45    110
45    111
45    113
45    114
45    115
45    116
45    117
45    118
45    120
45    121
45    122
46    29
46    56
46    57
46    58
46    59
46    60
46    63
46    64
46    67
46    68
46    69
46    70
46    72
46    73
46    74
46    75
46    79
46    80
46    81
46    82
46    85
46    86
46    87
46    88
46    93
46    96
47    52
47    53
47    54
47    55
47    56
47    61
47    76
47    85
47    88
47    98
47    101
47    102
47    107
47    108
47    113
47    114
47    115
47    117
47    118
47    120
48    50
48    51
48    53
48    54
48    55
48    56
48    60
48    61
48    62
48    63
48    64
48    68
48    69
48    70
48    76
48    78
48    84
48    88
48    93
48    97
48    98
48    107
48    109
48    110
48    113
48    114
48    115
48    117
48    118
48    120
49    44
49    50
49    51
49    52
49    53
49    54
49    55
49    56
49    60
49    61
49    62
49    63
49    64
49    68
49    69
49    70
49    76
49    78
49    82
49    83
49    84
49    85
49    88
49    93
49    96
49    97
49    98
49    100
49    101
49    102
49    105
49    106
49    107
49    108
49    109
49    110
49    111
49    113
49    114
49    115
49    116
49    117
49    118
49    120
49    122
50    53
50    54
50    55
50    60
50    61
50    62
50    63
50    64
50    70
50    76
50    78
50    88
50    97
50    98
50    114
51    53
51    54
51    55
51    56
51    60
51    61
51    62
51    63
51    64
51    70
51    76
51    78
51    88
51    97
51    98
51    101
51    102
51    107
51    108
51    109
51    110
51    111
51    113
51    114
51    115
51    116
51    117
51    118
51    120
52    53
52    55
52    61
52    76
52    88
52    98
54    112
55    92
55    112
55    117
56    92
57    53
57    55
57    66
57    70
57    76
57    77
57    78
57    79
57    80
57    86
57    90
57    92
57    99
57    101
57    102
57    103
57    104
57    105
57    106
57    107
57    108
57    111
57    113
57    114
57    115
57    116
57    121
58    53
58    55
58    66
58    70
58    77
58    78
58    79
58    80
58    86
58    90
58    92
58    99
59    53
59    55
59    60
59    62
59    66
59    70
59    76
59    77
59    78
59    79
59    80
59    85
59    86
59    87
59    90
59    92
59    99
59    101
59    102
59    103
59    104
59    105
59    106
59    107
59    108
59    111
59    113
59    114
59    115
59    116
59    121
60    62
60    86
60    101
60    102
60    103
60    104
60    111
60    112
60    117
61    34
61    53
61    55
61    87
61    105
61    112
61    117
61    121
62    53
62    56
62    60
62    63
62    64
62    76
62    78
62    101
62    103
62    104
62    105
62    111
62    112
62    117
62    121
63    53
63    56
63    60
63    61
63    76
63    79
63    80
63    86
63    87
63    96
63    100
63    101
63    102
63    103
63    104
63    106
63    108
63    111
63    112
63    117
63    121
64    53
64    56
64    61
64    76
64    87
64    96
64    100
64    112
64    117
65    66
65    77
65    90
65    92
65    99
65    101
65    102
65    103
65    104
65    111
65    112
65    117
66    77
66    90
66    92
66    99
66    101
66    102
66    103
66    104
66    105
66    111
66    112
66    117
66    121
67    29
67    53
67    55
67    66
67    79
67    80
67    86
67    87
67    92
67    106
68    29
68    53
68    55
68    60
68    62
68    63
68    64
68    66
68    76
68    77
68    78
68    79
68    80
68    85
68    86
68    87
68    90
68    92
68    99
68    100
68    101
68    102
68    103
68    104
68    105
68    106
68    107
68    108
68    109
68    110
68    111
68    113
68    114
68    115
68    116
68    118
68    121
69    53
69    55
69    62
69    66
69    76
69    77
69    78
69    79
69    80
69    85
69    86
69    87
69    90
69    92
69    99
69    101
69    102
69    103
69    104
69    105
69    106
69    107
69    108
69    109
69    110
69    111
69    113
69    114
69    115
69    116
69    118
69    121
70    117
70    121
71    76
71    79
71    80
71    82
71    85
71    92
71    102
71    106
71    107
71    108
71    116
72    34
72    55
72    66
72    76
72    77
72    78
72    90
72    92
72    99
72    101
72    102
72    103
72    104
72    105
72    106
72    107
72    108
72    111
72    113
72    114
72    115
72    116
72    121
73    55
73    76
73    79
73    80
73    85
73    101
73    102
73    103
73    104
73    105
73    106
73    107
73    108
73    111
73    113
73    114
73    115
73    116
73    121
74    55
74    76
74    79
74    80
74    85
74    101
74    102
74    103
74    104
74    105
74    106
74    107
74    108
74    110
74    111
74    113
74    114
74    115
74    116
74    121
75    55
75    76
75    79
75    80
75    85
75    101
75    102
75    104
75    106
75    107
75    108
75    111
75    113
75    114
75    115
75    116
77    112
77    117
77    121
78    117
79    55
79    92
79    101
79    102
79    103
79    104
79    105
79    111
79    112
79    117
79    121
80    112
80    117
81    53
81    55
81    76
81    77
81    78
81    79
81    80
81    82
81    85
81    86
81    87
81    92
81    100
81    101
81    102
81    105
81    106
81    107
81    108
81    110
81    111
81    112
81    113
81    114
81    115
81    116
81    117
81    118
81    121
82    53
82    55
82    76
82    101
82    102
82    103
82    104
82    105
82    111
82    112
82    117
82    121
83    55
84    53
84    55
84    62
84    76
84    77
84    78
84    79
84    80
84    92
84    99
84    101
84    102
84    103
84    104
84    105
84    106
84    108
84    111
84    112
84    117
84    121
85    55
85    92
85    101
85    102
85    103
85    104
85    105
85    111
85    112
85    117
85    121
86    92
86    101
86    111
86    112
86    117
86    121
87    112
87    117
88    112
88    117
88    121
89    55
89    92
89    99
89    101
89    102
89    103
89    104
89    111
89    112
89    117
89    121
91    53
91    55
91    76
91    82
91    85
91    92
91    112
91    117
91    121
92    112
92    117
92    121
93    29
93    53
93    56
93    60
93    63
93    64
93    76
93    78
93    85
93    92
93    96
93    100
93    101
93    102
93    103
93    104
93    105
93    106
93    107
93    108
93    111
93    113
93    114
93    115
93    116
93    121
94    56
94    60
94    62
94    63
94    64
94    70
94    76
94    78
94    79
94    80
94    85
94    86
94    87
94    92
94    96
94    101
94    102
94    103
94    104
94    105
94    106
94    107
94    108
94    109
94    110
94    111
94    113
94    114
94    115
94    116
94    118
94    121
95    29
95    56
95    60
95    62
95    63
95    64
95    70
95    76
95    78
95    79
95    80
95    85
95    86
95    87
95    92
95    96
95    101
95    102
95    103
95    104
95    105
95    106
95    107
95    108
95    111
95    113
95    114
95    115
95    116
96    34
96    55
96    60
96    76
96    100
96    101
96    102
96    103
96    104
96    105
96    111
96    112
96    117
96    121
97    55
97    62
97    85
97    87
97    92
97    99
97    101
97    102
97    103
97    104
97    105
97    111
97    112
97    117
97    121
98    90
98    92
98    99
98    101
98    102
98    103
98    104
98    105
98    111
98    112
98    117
98    121
99    55
99    66
99    77
99    90
99    92
99    103
99    105
99    117
99    121
100    53
100    55
100    60
100    62
100    70
100    76
100    78
100    79
100    80
100    85
100    86
100    87
100    92
100    96
100    101
100    102
100    103
100    104
100    105
100    106
100    107
100    108
100    111
100    112
100    113
100    114
100    115
100    116
100    117
100    121
103    112
104    112
105    112
105    117
106    112
106    117
107    112
108    112
109    112
110    112
113    112
114    112
115    112
118    117
119    117
