# Supplementary material for: The origin of motif families in food webs
Source: Sci Rep. 2017 Nov 23;7:16197. doi: 10.1038/s41598-017-15496-1 (PMC5700930; doi:10.1038/s41598-017-15496-1)
Supplement: Supplementary file 42 — Supplementary Dataset 41 [file 41598_2017_15496_MOESM42_ESM.txt]

3    49
56    49
58    49
60    49
75    49
80    49
1    50
7    50
14    50
22    50
27    50
37    50
47    50
66    50
78    51
1    52
58    52
63    52
68    52
75    52
79    52
80    52
94    52
1    53
7    53
14    53
22    53
27    53
37    53
47    53
66    53
1    54
7    54
14    54
24    54
27    54
37    54
44    54
46    54
47    54
1    55
98    55
1    56
23    56
27    56
29    56
1    57
3    57
50    57
54    57
63    57
66    57
75    57
79    57
98    57
1    58
2    58
10    58
23    58
27    58
54    58
79    58
2    59
4    59
15    59
17    59
23    59
24    59
29    59
31    59
42    59
46    59
47    59
48    59
1    60
56    60
68    60
76    60
79    60
1    61
2    61
1    62
2    62
50    62
2    63
4    63
15    63
17    63
23    63
24    63
29    63
31    63
42    63
46    63
47    63
48    63
1    64
2    64
9    64
21    64
23    64
29    64
35    64
38    64
1    65
2    65
7    65
19    65
22    65
26    65
32    65
41    65
46    65
1    66
2    66
35    66
1    67
28    67
1    68
2    68
35    68
1    69
2    69
12    69
21    69
28    69
30    69
46    69
1    70
23    70
46    70
1    71
2    71
4    71
19    71
22    71
23    71
29    71
37    71
47    71
48    71
1    72
50    72
1    73
3    73
58    73
63    73
75    73
78    73
1    74
50    74
1    75
2    75
3    75
14    75
22    75
37    75
43    75
50    75
54    75
60    75
66    75
79    75
80    75
98    75
99    75
1    76
1    77
2    77
4    77
6    77
18    77
20    77
22    77
23    77
25    77
29    77
33    77
37    77
47    77
1    78
2    78
6    78
19    78
23    78
29    78
39    78
47    78
48    78
1    79
7    79
14    79
22    79
27    79
37    79
47    79
66    79
1    80
2    80
32    80
38    80
43    80
44    80
47    80
1    81
2    81
1    82
50    82
3    83
63    83
66    83
78    83
98    83
1    84
2    84
41    84
1    85
3    85
1    86
2    86
50    86
1    87
1    88
15    88
27    88
37    88
45    88
1    89
2    89
4    89
5    89
7    89
10    89
17    89
19    89
20    89
21    89
22    89
23    89
25    89
27    89
29    89
34    89
37    89
46    89
1    90
2    90
1    91
79    91
1    92
8    92
10    92
11    92
12    92
13    92
14    92
16    92
19    92
20    92
22    92
29    92
36    92
37    92
40    92
45    92
47    92
1    93
2    93
14    93
19    93
27    93
1    94
6    94
14    94
23    94
25    94
27    94
43    94
47    94
1    95
7    95
19    95
31    95
36    95
37    95
46    95
1    96
7    96
19    96
31    96
36    96
37    96
46    96
50    97
1    98
2    98
19    98
23    98
46    98
48    98
50    98
1    99
2    99
1    100
2    100
46    100
1    101
2    101
3    101
50    101
57    101
59    101
60    101
63    101
75    101
76    101
78    101
79    101
88    101
94    101
1    102
3    102
50    102
57    102
58    102
88    102
95    102
101    102
1    103
2    103
3    104
54    104
60    104
63    104
65    104
66    104
68    104
69    104
80    104
85    104
94    104
1    105
2    105
