# Supplementary material for: The origin of motif families in food webs
Source: Sci Rep. 2017 Nov 23;7:16197. doi: 10.1038/s41598-017-15496-1 (PMC5700930; doi:10.1038/s41598-017-15496-1)
Supplement: Supplementary file 43 — Supplementary Dataset 42 [file 41598_2017_15496_MOESM43_ESM.txt]

1    29
3    29
13    29
21    29
1    30
11    30
20    30
24    30
1    31
3    31
29    31
40    31
43    31
29    32
2    33
43    33
1    34
1    35
3    35
4    35
12    35
18    35
1    36
3    36
4    36
6    36
8    36
10    36
12    36
14    36
15    36
20    36
23    36
1    37
3    37
1    38
2    38
3    38
8    38
28    38
40    38
1    39
43    39
1    40
2    40
3    40
26    40
29    40
43    40
53    40
55    40
1    41
3    41
4    41
8    41
12    41
17    41
20    41
25    41
26    41
27    41
1    42
3    42
8    42
1    43
3    43
13    43
21    43
1    44
3    44
13    44
21    44
3    45
22    45
26    45
1    46
2    46
40    46
43    46
1    47
1    48
1    49
3    49
4    49
8    49
15    49
17    49
24    49
26    49
1    50
3    50
4    50
12    50
18    50
1    51
3    51
29    51
43    51
1    52
3    52
1    53
12    53
1    54
29    54
43    54
1    55
3    55
8    55
4    56
5    56
15    56
16    56
19    56
20    56
24    56
1    57
3    57
7    57
9    57
1    58
38    58
40    58
42    58
44    58
51    58
52    58
