# Supplementary material for: The origin of motif families in food webs
Source: Sci Rep. 2017 Nov 23;7:16197. doi: 10.1038/s41598-017-15496-1 (PMC5700930; doi:10.1038/s41598-017-15496-1)
Supplement: Supplementary file 44 — Supplementary Dataset 43 [file 41598_2017_15496_MOESM44_ESM.txt]

1    6
1    7
1    11
1    12
1    13
1    17
1    29
1    30
1    39
1    40
1    45
2    6
2    9
2    10
2    11
2    14
2    15
2    16
2    18
2    19
2    20
2    21
2    22
2    23
2    25
2    26
2    27
2    29
2    30
2    31
2    39
2    40
2    42
2    45
2    47
2    51
2    52
2    53
2    55
2    66
2    67
2    75
2    77
2    78
2    80
2    81
2    82
2    83
2    85
2    86
2    89
2    91
3    15
3    26
3    31
3    55
3    82
3    89
4    31
4    55
5    31
5    55
6    7
6    12
6    13
6    14
6    17
6    29
6    30
7    12
7    13
7    14
7    21
7    22
7    23
7    25
7    29
7    30
7    36
7    37
7    39
7    41
7    42
7    45
7    46
7    49
7    50
7    53
7    54
8    9
8    10
8    11
8    12
8    14
8    15
8    16
8    18
8    19
8    20
8    23
8    27
8    29
8    30
8    52
9    10
9    11
9    14
9    15
9    16
9    18
9    19
9    20
9    29
9    30
9    52
10    11
10    14
10    15
10    16
10    18
10    19
10    20
10    29
10    30
10    52
11    14
11    15
11    16
11    18
11    19
11    20
11    23
11    24
11    25
11    27
11    29
11    30
11    39
11    47
11    50
11    52
12    13
12    21
12    22
12    36
12    37
12    39
12    41
12    42
12    49
12    50
12    54
13    25
13    36
13    47
13    51
13    55
13    63
13    64
13    65
13    66
13    67
13    68
13    72
13    73
13    74
13    91
14    23
14    25
14    28
14    34
14    39
14    46
14    47
14    49
14    50
14    53
14    55
14    57
14    58
14    59
14    60
14    61
14    62
14    63
14    64
14    65
14    66
14    67
14    68
14    72
14    73
14    74
14    91
15    55
15    57
15    59
15    63
15    64
15    65
15    66
15    67
15    68
15    72
15    86
15    87
16    21
16    33
16    34
16    36
16    37
16    39
16    41
16    45
16    46
16    47
16    49
16    50
16    51
16    55
16    57
16    58
16    59
16    60
16    61
16    62
16    63
16    64
16    65
16    66
16    67
16    68
16    72
16    73
16    74
16    86
16    87
16    91
17    21
17    28
17    33
17    34
17    36
17    37
17    46
17    47
17    49
17    50
17    51
17    55
17    57
17    58
17    59
17    60
17    61
17    62
17    63
17    64
17    65
17    66
17    67
17    68
17    72
17    73
17    74
17    86
17    87
17    91
18    23
18    24
18    25
18    28
18    34
18    36
18    39
18    46
18    50
18    51
18    52
18    55
18    57
18    58
18    59
18    60
18    61
18    62
18    63
18    64
18    65
18    66
18    67
18    68
18    72
18    73
18    74
18    86
18    87
18    91
19    14
19    21
19    22
19    23
19    24
19    25
19    28
19    34
19    36
19    37
19    39
19    40
19    41
19    42
19    43
19    45
19    46
19    49
19    50
19    52
19    59
19    63
19    64
19    65
19    72
19    73
19    74
20    14
20    23
20    24
20    25
20    28
20    36
20    37
20    38
20    39
20    40
20    41
20    42
20    43
20    45
20    46
20    49
20    50
20    52
20    53
20    91
21    28
21    33
21    34
21    36
21    37
21    38
21    41
21    43
21    46
21    48
21    50
21    51
21    54
21    55
21    57
21    58
21    59
21    60
21    61
21    62
21    63
21    64
21    65
21    66
21    67
21    68
21    72
21    73
21    74
21    86
21    87
21    90
21    91
22    28
22    33
22    34
22    36
22    37
22    38
22    41
22    43
22    46
22    48
22    50
22    51
22    54
22    55
22    57
22    58
22    59
22    60
22    61
22    62
22    63
22    64
22    65
22    66
22    67
22    68
22    72
22    73
22    74
22    86
22    87
22    90
22    91
23    28
23    33
23    34
23    36
23    37
23    38
23    39
23    41
23    42
23    43
23    45
23    46
23    48
23    49
23    50
23    51
23    53
23    54
23    55
23    57
23    58
23    59
23    60
23    61
23    62
23    63
23    64
23    65
23    66
23    67
23    68
23    72
23    73
23    74
23    86
23    87
23    90
23    91
24    28
24    33
24    34
24    35
24    43
24    46
24    48
24    50
24    73
24    74
25    28
25    33
25    34
25    35
25    39
25    43
25    45
25    46
25    47
25    48
25    50
25    51
25    55
25    57
25    58
25    60
25    61
25    62
25    63
25    64
25    65
25    66
25    67
25    68
25    72
25    73
25    74
25    83
25    86
25    87
25    91
26    28
26    35
26    43
26    48
26    55
26    57
26    58
26    60
26    61
26    62
26    63
26    64
26    65
26    66
26    67
26    68
26    72
26    73
26    74
26    83
26    86
26    87
26    91
27    28
27    33
27    34
27    35
27    43
27    46
27    48
27    50
27    55
27    57
27    58
27    60
27    61
27    62
27    63
27    64
27    65
27    66
27    67
27    68
27    72
27    73
27    74
27    86
27    87
27    91
28    33
28    34
28    35
28    43
28    46
28    47
28    48
28    50
28    55
28    57
28    58
28    60
28    61
28    62
28    63
28    64
28    65
28    66
28    67
28    68
28    72
28    73
28    74
28    83
28    86
28    87
28    91
29    43
29    45
29    48
29    49
29    50
29    51
29    53
29    55
29    57
29    58
29    59
29    63
29    64
29    65
29    66
29    67
29    68
29    72
29    83
29    86
29    87
30    21
30    22
30    36
30    37
30    39
30    40
30    42
30    45
30    46
30    49
30    53
30    55
30    59
30    63
30    64
30    65
30    72
30    73
30    74
30    86
31    26
31    32
31    39
31    40
31    42
31    45
31    53
31    55
31    56
31    57
31    59
31    63
31    64
31    65
31    66
31    67
31    68
31    70
31    72
31    73
31    74
31    75
31    77
31    78
31    79
31    80
31    83
31    84
31    85
31    86
31    87
32    56
32    59
32    77
32    78
32    79
32    80
32    83
32    86
32    87
34    33
34    71
35    44
35    57
35    58
35    63
35    71
36    33
36    35
36    38
36    43
36    44
36    46
36    48
36    50
36    54
36    55
36    57
36    60
36    61
36    62
36    63
36    64
36    65
36    68
36    72
36    73
36    74
36    90
37    33
37    35
37    38
37    39
37    43
37    44
37    46
37    48
37    50
37    54
37    55
37    57
37    60
37    61
37    62
37    63
37    64
37    65
37    68
37    72
37    73
37    74
37    90
38    33
38    44
38    54
38    55
38    57
38    58
38    60
38    61
38    62
38    63
38    68
38    71
38    90
39    33
39    35
39    38
39    43
39    44
39    45
39    46
39    48
39    50
39    54
39    55
39    57
39    60
39    61
39    62
39    63
39    64
39    65
39    66
39    68
39    72
39    73
39    74
39    86
39    87
39    90
40    33
40    35
40    39
40    43
40    44
40    45
40    46
40    48
40    50
40    54
40    55
40    57
40    60
40    61
40    62
40    63
40    64
40    65
40    68
40    72
40    73
40    74
41    33
41    35
41    43
41    44
41    48
41    50
41    55
41    57
41    60
41    61
41    62
41    63
41    64
41    65
41    66
41    67
41    68
41    72
41    73
41    74
41    90
42    33
42    35
42    38
42    43
42    44
42    48
42    50
42    54
42    55
42    57
42    60
42    61
42    62
42    63
42    64
42    65
42    66
42    67
42    68
42    72
42    73
42    74
42    90
43    33
43    44
43    57
43    58
43    63
43    64
43    71
43    90
44    58
44    71
44    90
45    35
45    43
45    48
45    50
45    55
45    57
45    58
45    60
45    61
45    62
45    63
45    64
45    65
45    67
45    68
45    71
45    72
45    74
45    85
45    86
45    87
46    33
46    35
46    43
46    44
46    48
46    50
46    54
46    55
46    57
46    58
46    60
46    61
46    62
46    63
46    64
46    65
46    67
46    68
46    71
46    72
46    73
46    74
46    90
47    33
47    35
47    44
47    55
47    57
47    58
47    60
47    61
47    62
47    63
47    68
47    71
47    90
48    33
48    35
48    44
48    57
48    58
48    60
48    61
48    62
48    63
48    68
48    71
48    90
49    33
49    35
49    44
49    48
49    50
49    54
49    55
49    57
49    58
49    60
49    63
49    64
49    65
49    66
49    67
49    68
49    71
49    72
49    73
49    74
49    86
49    87
49    90
50    33
50    35
50    44
50    55
50    57
50    58
50    60
50    61
50    62
50    63
50    68
50    71
50    86
50    87
50    90
51    33
51    35
51    43
51    44
51    48
51    54
51    55
51    57
51    58
51    60
51    61
51    62
51    63
51    64
51    66
51    68
51    71
51    86
51    87
51    90
52    33
52    35
52    43
52    44
52    50
52    54
52    55
52    57
52    58
52    63
52    71
52    90
53    33
53    35
53    43
53    44
53    46
53    48
53    50
53    54
53    55
53    57
53    60
53    61
53    62
53    63
53    64
53    65
53    67
53    68
53    72
53    73
53    74
54    33
54    35
54    44
54    55
54    57
54    58
54    60
54    61
54    62
54    63
54    64
54    65
54    68
54    71
54    72
54    73
54    74
54    90
55    58
55    63
55    64
55    70
55    76
55    80
55    84
55    85
55    86
56    57
56    58
56    59
56    63
56    64
56    65
56    70
56    72
56    76
57    55
57    58
57    63
57    64
57    65
57    70
57    76
57    80
57    84
57    85
57    86
58    55
58    57
58    63
58    64
58    70
58    76
58    80
58    84
58    85
58    86
59    55
59    57
59    58
59    63
59    64
59    65
59    70
59    72
59    76
59    80
59    86
59    87
61    71
62    71
63    71
63    84
63    85
63    86
63    88
64    57
64    58
64    70
64    71
64    76
64    84
64    85
64    86
64    88
65    57
65    58
65    70
65    71
65    76
65    84
65    85
65    86
65    88
66    55
66    57
66    58
66    70
66    71
66    76
66    84
66    86
66    88
67    55
67    57
67    58
67    70
67    71
67    76
67    84
67    86
67    88
72    57
72    58
72    70
72    71
72    76
72    84
72    86
72    88
73    58
73    71
73    84
74    57
74    58
74    70
74    71
74    76
74    84
77    88
78    55
78    57
78    58
78    80
78    84
78    86
78    88
79    55
79    57
79    58
79    84
79    86
79    88
81    57
81    58
81    70
81    71
81    76
81    80
81    84
81    88
82    70
82    71
82    76
82    84
82    88
83    55
83    57
83    58
83    70
83    71
83    76
83    80
83    84
83    85
83    88
86    88
87    57
87    58
87    70
87    71
87    76
87    84
87    88
89    85
89    88
