# Supplementary material for: The origin of motif families in food webs
Source: Sci Rep. 2017 Nov 23;7:16197. doi: 10.1038/s41598-017-15496-1 (PMC5700930; doi:10.1038/s41598-017-15496-1)
Supplement: Supplementary file 45 — Supplementary Dataset 44 [file 41598_2017_15496_MOESM45_ESM.txt]

12    1
13    1
14    1
15    1
16    1
17    1
18    1
19    1
20    1
21    1
22    1
23    1
24    1
25    1
26    1
27    1
28    1
29    1
30    1
31    1
32    1
33    1
34    1
35    1
36    1
37    1
38    1
39    1
40    1
41    1
42    1
45    1
46    1
47    1
48    1
52    1
53    1
56    1
57    1
58    1
59    1
60    1
61    1
62    1
63    1
64    1
65    1
66    1
67    1
68    1
70    1
71    1
72    1
73    1
74    1
76    1
77    1
78    1
81    1
1    2
3    2
5    2
7    2
9    2
10    2
11    2
14    2
15    2
16    2
17    2
19    2
20    2
21    2
33    2
34    2
44    2
45    2
46    2
49    2
50    2
51    2
53    2
54    2
55    2
58    2
59    2
61    2
62    2
63    2
64    2
65    2
66    2
67    2
69    2
70    2
71    2
72    2
73    2
74    2
76    2
77    2
79    2
80    2
81    2
83    2
12    3
13    3
14    3
15    3
16    3
17    3
18    3
19    3
20    3
21    3
22    3
23    3
24    3
25    3
26    3
27    3
28    3
31    3
32    3
43    3
45    3
46    3
47    3
48    3
49    3
50    3
51    3
52    3
53    3
55    3
57    3
58    3
59    3
60    3
61    3
62    3
63    3
64    3
65    3
66    3
67    3
69    3
70    3
71    3
72    3
73    3
74    3
76    3
77    3
78    3
79    3
80    3
81    3
1    4
2    4
3    4
5    4
6    4
7    4
8    4
9    4
10    4
43    4
47    4
48    4
50    4
51    4
52    4
53    4
54    4
55    4
58    4
59    4
61    4
62    4
79    4
12    5
13    5
14    5
15    5
16    5
17    5
18    5
19    5
20    5
21    5
22    5
23    5
24    5
25    5
26    5
27    5
28    5
45    5
46    5
47    5
48    5
52    5
53    5
55    5
57    5
58    5
59    5
60    5
61    5
62    5
63    5
64    5
65    5
66    5
67    5
69    5
70    5
71    5
72    5
73    5
74    5
76    5
77    5
78    5
79    5
81    5
1    6
3    6
5    6
7    6
9    6
10    6
11    6
12    6
16    6
19    6
20    6
22    6
34    6
43    6
46    6
47    6
49    6
50    6
51    6
52    6
53    6
54    6
55    6
56    6
57    6
58    6
59    6
60    6
61    6
62    6
63    6
64    6
65    6
66    6
67    6
69    6
70    6
71    6
72    6
73    6
74    6
76    6
77    6
79    6
81    6
83    6
12    7
13    7
14    7
15    7
16    7
17    7
18    7
19    7
20    7
21    7
22    7
23    7
24    7
25    7
26    7
27    7
28    7
29    7
30    7
31    7
32    7
33    7
34    7
35    7
36    7
37    7
38    7
39    7
40    7
41    7
42    7
52    7
53    7
55    7
56    7
65    7
66    7
67    7
68    7
69    7
70    7
71    7
72    7
73    7
74    7
78    7
1    8
3    8
5    8
7    8
9    8
10    8
11    8
12    8
13    8
14    8
15    8
16    8
17    8
18    8
19    8
20    8
21    8
22    8
23    8
24    8
25    8
26    8
27    8
28    8
29    8
33    8
34    8
35    8
36    8
37    8
39    8
45    8
46    8
47    8
48    8
53    8
57    8
58    8
59    8
60    8
61    8
62    8
63    8
64    8
65    8
66    8
67    8
76    8
77    8
79    8
81    8
1    9
3    9
5    9
7    9
10    9
11    9
16    9
19    9
20    9
21    9
22    9
23    9
24    9
25    9
26    9
27    9
28    9
29    9
30    9
31    9
32    9
33    9
34    9
35    9
36    9
37    9
38    9
39    9
40    9
41    9
42    9
45    9
46    9
47    9
48    9
49    9
50    9
51    9
52    9
53    9
55    9
56    9
57    9
58    9
59    9
60    9
61    9
62    9
63    9
64    9
65    9
66    9
67    9
68    9
69    9
70    9
71    9
72    9
73    9
74    9
76    9
77    9
78    9
79    9
80    9
81    9
11    10
12    10
13    10
14    10
15    10
16    10
17    10
18    10
19    10
20    10
21    10
22    10
23    10
24    10
25    10
26    10
27    10
28    10
29    10
30    10
31    10
32    10
33    10
34    10
35    10
36    10
37    10
38    10
39    10
40    10
41    10
42    10
85    12
86    12
88    12
89    12
90    12
91    12
1    13
3    13
5    13
7    13
12    13
14    13
15    13
17    13
18    13
19    13
25    13
26    13
27    13
28    13
29    13
30    13
31    13
32    13
33    13
34    13
35    13
36    13
37    13
38    13
39    13
40    13
1    14
3    14
5    14
7    14
12    14
13    14
15    14
17    14
18    14
19    14
25    14
26    14
27    14
28    14
29    14
30    14
31    14
32    14
33    14
34    14
35    14
36    14
37    14
38    14
39    14
40    14
12    15
17    15
18    15
19    15
20    15
25    15
26    15
27    15
28    15
29    15
30    15
31    15
32    15
33    15
34    15
35    15
36    15
37    15
38    15
39    15
40    15
85    15
86    15
88    15
89    15
90    15
91    15
12    16
13    16
14    16
15    16
17    16
18    16
19    16
21    16
22    16
25    16
26    16
27    16
28    16
29    16
30    16
31    16
32    16
33    16
34    16
35    16
36    16
37    16
38    16
39    16
40    16
85    16
86    16
88    16
89    16
90    16
91    16
85    17
87    17
89    17
85    18
89    18
85    19
88    19
89    19
91    19
85    20
88    20
89    20
91    20
12    21
13    21
14    21
15    21
16    21
17    21
18    21
19    21
25    21
26    21
27    21
28    21
29    21
30    21
31    21
32    21
33    21
34    21
35    21
36    21
37    21
38    21
39    21
40    21
12    22
13    22
14    22
15    22
16    22
17    22
18    22
19    22
25    22
26    22
27    22
28    22
29    22
30    22
31    22
32    22
33    22
34    22
35    22
36    22
37    22
38    22
39    22
40    22
85    23
85    24
85    25
85    26
12    27
17    27
18    27
24    27
26    27
85    27
12    28
13    28
14    28
15    28
17    28
18    28
19    28
25    28
26    28
27    28
29    28
30    28
31    28
32    28
33    28
34    28
35    28
36    28
37    28
38    28
39    28
40    28
85    28
90    29
91    29
92    29
90    30
91    30
92    30
90    31
91    31
92    31
90    32
91    32
92    32
92    33
90    34
91    34
92    34
90    35
91    35
92    35
84    36
90    36
91    36
92    36
29    37
30    37
31    37
32    37
29    38
30    38
31    38
32    38
29    39
30    39
31    39
32    39
29    40
30    40
31    40
32    40
92    41
92    42
17    43
18    43
19    43
20    43
21    43
22    43
84    45
92    45
92    46
29    47
30    47
31    47
29    48
30    48
31    48
32    48
33    48
34    48
35    48
36    48
92    49
29    50
30    50
31    50
32    50
33    50
34    50
35    50
36    50
78    50
61    51
63    51
64    51
65    51
66    51
67    51
68    51
70    51
71    51
72    51
74    51
78    51
61    52
63    52
64    52
65    52
66    52
67    52
68    52
70    52
71    52
72    52
74    52
78    52
92    53
29    54
30    54
31    54
32    54
33    54
34    54
35    54
36    54
37    54
38    54
39    54
40    54
41    54
46    54
61    54
63    54
64    54
65    54
66    54
67    54
68    54
70    54
71    54
72    54
74    54
78    54
81    54
29    55
30    55
31    55
32    55
33    55
34    55
35    55
36    55
37    55
38    55
39    55
40    55
41    55
63    55
64    55
65    55
66    55
67    55
68    55
70    55
71    55
72    55
74    55
78    55
81    55
82    56
17    57
18    57
19    57
20    57
21    57
22    57
12    58
13    58
14    58
15    58
16    58
19    58
61    59
63    59
64    59
65    59
66    59
67    59
68    59
70    59
71    59
72    59
74    59
78    59
29    61
30    61
31    61
32    61
68    61
78    61
92    62
78    62
31    63
35    63
36    63
38    63
39    63
68    63
29    64
30    64
31    64
32    64
61    64
65    64
66    64
67    64
68    64
69    64
70    64
71    64
72    64
73    64
74    64
78    64
29    65
30    65
31    65
32    65
61    65
62    65
64    65
66    65
67    65
68    65
69    65
70    65
71    65
72    65
73    65
74    65
78    65
29    66
30    66
31    66
32    66
61    66
64    66
65    66
67    66
68    66
69    66
70    66
71    66
72    66
73    66
74    66
78    66
92    67
92    68
92    69
92    70
29    71
30    71
31    71
32    71
33    71
34    71
35    71
36    71
37    71
38    71
39    71
40    71
41    71
61    71
62    71
68    71
78    71
29    72
30    72
31    72
32    72
33    72
34    72
35    72
36    72
37    72
38    72
39    72
40    72
41    72
61    72
68    72
92    72
92    73
82    74
92    75
92    76
92    77
92    78
2    79
3    79
4    79
5    79
6    79
7    79
8    79
9    79
76    79
78    79
41    80
42    80
84    81
92    82
60    83
62    83
63    83
64    83
65    83
66    83
67    83
68    83
70    83
71    83
72    83
74    83
78    83
