# Supplementary material for: The origin of motif families in food webs
Source: Sci Rep. 2017 Nov 23;7:16197. doi: 10.1038/s41598-017-15496-1 (PMC5700930; doi:10.1038/s41598-017-15496-1)
Supplement: Supplementary file 46 — Supplementary Dataset 45 [file 41598_2017_15496_MOESM46_ESM.txt]

1    8
1    12
2    9
2    12
3    15
4    16
5    15
6    15
6    16
7    8
8    9
8    12
9    10
10    17
10    18
11    13
12    17
13    14
13    15
13    17
13    18
14    17
15    17
18    17
