# Supplementary material for: The origin of motif families in food webs
Source: Sci Rep. 2017 Nov 23;7:16197. doi: 10.1038/s41598-017-15496-1 (PMC5700930; doi:10.1038/s41598-017-15496-1)
Supplement: Supplementary file 47 — Supplementary Dataset 46 [file 41598_2017_15496_MOESM47_ESM.txt]

2    1
3    1
4    1
5    1
6    1
8    1
9    2
10    2
11    2
12    2
13    2
14    2
15    2
16    2
17    2
18    2
20    2
22    2
24    2
9    3
10    3
11    3
12    3
13    3
14    3
15    3
16    3
17    3
18    3
7    4
8    4
9    4
10    4
11    4
12    4
13    4
14    4
15    4
16    4
17    4
18    4
9    5
10    5
11    5
12    5
13    5
14    5
15    5
16    5
17    5
18    5
20    5
22    5
25    6
7    8
9    8
10    8
11    8
12    8
13    8
14    8
15    8
16    8
17    8
18    8
20    8
22    8
24    8
13    9
18    9
20    9
11    10
13    10
14    10
18    10
20    10
10    11
13    11
15    11
16    11
17    11
18    11
20    11
18    12
20    12
19    13
21    13
19    14
22    14
23    14
24    14
19    15
21    15
22    15
23    15
24    15
19    16
21    16
19    17
22    17
23    17
24    17
19    18
21    18
